# Supplementary material for: Direct electrosynthesis and separation of ammonia and chlorine from waste streams via a stacked membrane-free electrolyzer
Source: Nat Commun. 2024 Sep 30;15:8455. doi: 10.1038/s41467-024-52830-4 (PMC11443043; doi:10.1038/s41467-024-52830-4)
Supplement: Supplementary file 3 — Source Data [file 41467_2024_52830_MOESM3_ESM.xlsx]

## Sheet: Figure 1
Figure 1b							Figure 1c						Figure 1d				Figure 1e
Cathodic potential	NH3 separation rate	error bar	NH3 transfer rate	error bar			Anodic potential	Cl2 separation rate	error bar	Cl2 transfer rate	error bar		Cathodic potential	NH3 recovery efficiency	error bar		Anodic potential	Cl2 recovery efficiency	error bar
-0.5	9.8	1.9	5.6	1.7			2.1	7.2	0.8	7.1	0.6		-0.5	57.1429	1.8		2.1	98.6111	0.7
-0.55	22.3	2.2	17.8	1.8			2.15	8.6	1.2	8.4	1.1		-0.55	79.8206	2		2.15	97.6744	1.15
-0.6	33.5	1.8	27.8	1.6			2.2	9.7	0.6	9.7	0.5		-0.6	82.9851	1.7		2.2	100	0
-0.65	39.1	1.9	32.1	1.5			2.25	16.7	0.5	16.5	0.3		-0.65	82.0972	1.7		2.25	98.8024	0.4
-0.7	42.9	2.1	36.5	2			2.3	23.5	1.4	23.4	1		-0.7	85.0816	2.05		2.3	99.5745	1.2
-0.75	45.1	2.6	39.7	2.4			2.35	30.3	1.9	30.1	1.5		-0.75	88.0266	2.5		2.35	99.3399	1.7
-0.8	49.4	1.8	44.5	1.7			2.4	33.5	1.3	33.2	1.1		-0.8	90.081	1.75		2.4	99.1045	1.2
-0.85	49.1	2.7	43.1	2.4			2.45	35	1.5	34.9	1.3		-0.85	87.78	2.55		2.45	99.7143	1.4
-0.9	49.5	2.1	40.1	1.8			2.5	35.2	1.7	35.1	1.6		-0.9	81.0101	1.95		2.5	99.7159	1.65
-0.95	50.1	2.2	35.1	1.9			2.55	35.1	1.9	35.1	1.6		-0.95	70.0599	2.05		2.55	100	0

## Sheet: Figure 2
Figure 2b							Figure 2c						Figure 2d										Figure 2e
Time	NH3 in trap solution	error bar	NH3 in waste stream	error bar			Time	Cl2 in trap solution	error bar	Cl2 in waste stream	error bar		Time	NH3 in trap solution	error bar	NH3 in waste stream	error bar	Cl2 in trap solution	error bar	Cl2 in waste stream	error bar		Cell potential	Recovery efficiency	error bar	Product loss	error bar
0	0	0	0	0			0	0	0	0	0		0	0	0	0	0	0	0	0	0		2.5	89.745	1.04	12.3	1.9
0.5	2.71	0.43	2.09	0.15			0.5	2.53	0.33	0.02	0.01		0.5	2.495	0.2192	1.5	0.08485	2.42	0.21213	0.01	0		2.75	92.745	1.28	8.5	0.9
1	6.12	0.29	2.75	0.31			1	4.36	0.25	0.01	0		1	5.6	0.41012	2.265	0.20506	4.16	0.21213	0.01	0.01414		3	95.475	0.925	4.5	0.3
2	10.85	0.54	3.41	0.09			2	5.55	0.24	0.03	0.02		2	9.98	0.45962	2.495	0.40305	5.665	0.17678	0.015	0.00707		3.25	95.625	0.98	5.6	0.7
3	13.65	0.76	2.98	0.33			3	7.26	0.19	0.02	0.01		3	12.285	1.18087	2.225	0.3182	6.945	0.10607	0.02	0		3.5	96.165	0.95	7.9	0.6
4	16.13	0.98	2.35	0.29			4	8.32	0.09	0.06	0.03		4	15.35	0.47376	1.815	0.23335	7.89	0.16971	0.02	0.01414
5	17.85	0.45	1.99	0.15			5	9.36	0.21	0.05	0.02		5	17.17	0.22627	1.64	0.04243	9.115	0.13435	0.03	0.01414

## Sheet: Figure 3
Figure 3b										Figure 3c										Figure 3d										Figure 3e												Figure 3f
Time	NO3-	error bar	NH3	error bar	NO2-	error bar	N2	error bar		Time	NO3-	error bar	NH3	error bar	NO2-	error bar	N2	error bar		Time	NO3-	error bar	NH3	error bar	NO2-	error bar	N2	error bar		Time	NO3-	error bar	NH3	error bar	NH3 in trap solution	error bar	NO2-	error bar	N2	error bar		Time	NO3-	error bar	NH3	error bar	NO2-	error bar	N2
0	25	0	0	0	0	0	0	0		0	25	0	0	0	0	0	0	0		0	0	0	12.5	0	12.5	0	0	0		0	25	0	0	0	0	0	0	0	0	0		0	25	0	0	0	0	0	0
1	16.51	0.71	5.24	0.72	2.89	0.18	0.36	0.21		1	16.97	0.29	5.01	0.09	2.55	0.09	0.47	0.21		1	4.41	0.32	13.82	0.29	6.67	0.44	0.1	0.1		1	16.87	0.19	1.54	0.17	3.71	0.31	2.14	0.22	0.74	0.12		1	16.78	0.29	5.04	0.78	2.45	0.23	0.73
2	12.09	0.34	9.65	0.59	2.71	0.11	0.55	0.42		2	13.33	0.21	9.02	0.25	2.02	0.03	0.63	0.19		2	6.83	0.41	14.21	0.25	3.71	0.34	0.25	0.09		2	13.34	0.22	2.12	0.2	6.77	0.21	1.34	0.14	1.43	0.21		2	12.41	0.21	9.31	0.43	2.59	0.24	0.69
3	9.54	0.54	11.98	0.56	2.45	0.14	1.03	0.25		3	10.09	0.12	10.34	0.32	1.78	0.07	2.79	0.41		3	8.31	0.19	14.38	0.45	1.23	0.19	1.08	0.22		3	10.34	0.34	2.31	0.28	9.36	0.39	0.45	0.08	2.54	0.43		3	9.87	0.18	10.91	0.67	1.91	0.09	2.31
4	7.34	0.32	13.45	0.41	2.44	0.1	1.77	0.29		4	9.34	0.15	11.45	0.16	1.01	0.12	3.2	0.19		4	8.65	0.34	12.31	0.33	0.31	0.09	3.73	0.31		4	8.67	0.45	1.97	0.17	11.92	0.71	0.19	0.09	2.25	0.49		4	8.31	0.87	11.92	0.52	1.54	0.12	3.23
5	5.65	0.33	13.41	0.22	2.31	0.09	3.63	0.44		5	9.21	0.18	10.55	0.55	0.68	0.11	4.56	0.31		5	8.89	0.29	11.02	0.42	0.25	0.1	4.84	0.51		5	7.91	0.19	1.54	0.15	12.81	0.35	0.1	0.03	2.64	0.21		5	7.32	0.91	11.34	0.49	0.92	0.18	5.42
6	4.33	0.19	13.34	0.18	2.33	0.08	5	0.32		6	9.01	0.22	8.21	0.29	0.48	0.07	7.3	0.22		6	9.12	0.19	9.02	0.51	0.41	0.12	6.45	0.29		6	7.59	0.23	1.32	0.09	13.41	0.19	0.16	0.05	2.52	0.18		6	6.56	0.34	10.92	0.38	0.67	0.19	6.85
7	3.21	0.53	13.45	0.33	1.19	0.13	7.15	0.19		7	9.11	0.09	6.02	0.31	0.31	0.09	9.56	0.09		7	9.02	0.31	6.89	0.09	0.21	0.07	8.88	0.39		7	7.42	0.41	0.81	0.22	13.72	0.56	0.07	0.03	2.98	0.33		7	5.93	0.53	10.67	0.71	0.43	0.09	7.97
8	2.42	0.19	13.21	0.29	1.09	0.11	8.28	0.31		8	8.98	0.14	4.32	0.18	0.17	0.13	11.53	0.18		8	8.87	0.38	4.81	0.23	0.33	0.09	10.99	0.19		8	7.31	0.36	0.52	0.28	13.93	0.34	0.09	0.03	3.15	0.42		8	5.47	0.48	10.19	0.28	0.24	0.1	9.1
9	1.81	0.23	13.18	0.09	0.97	0.08	9.04	0.43		9	8.87	0.43	2.87	0.32	0.09	0.05	13.17	0.32		9	8.92	0.25	3.23	0.29	0.29	0.1	12.56	0.33		9	7.23	0.24	0.31	0.08	14.09	0.19	0.05	0.01	3.32	0.39		9	5.13	0.09	9.78	0.19	0.23	0.05	9.86
10	1.39	0.31	13.09	0.17	0.88	0.06	9.64	0.28		10	8.96	0.29	1.65	0.18	0.14	0.03	14.25	0.14		10	8.71	0.32	2.21	0.24	0.22	0.06	13.86	0.35		10	7.18	0.19	0.18	0.04	14.13	0.45	0.12	0.04	3.39	0.25		10	4.85	0.28	9.31	0.21	0.19	0.03	10.65
[truncated: 5 more columns]

## Sheet: Figure 4
Figure 4a										Figure 4b					Figure 4d						Figure 4e
Concentration of NO3- and Cl-	(NH4)2SO4 yield	error bar	NaClO yield	error bar	Energy consumption	error bar	Products recovery	error bar		Operation time	(NH4)2SO4 yield rate	NaClO yield rate			Time	NH3	error bar	Cl2	error bar		Time	NH3	error bar	NO2-	error bar	Cl2	error bar
10	372.928	6.65	30.1311	4.002	11.8706	0.1355	94.6627	0.9405		5	618	181			0	0	0	0	0		0	0	0	0	0	0	0
25	605.025	7.78	181.085	5.988	7.95275	0.1191	95.4776	0.12518		10	601	196			1	22.5	9.1	72.3	15.6		1	1.25	0.7	0.22	0.11	0.3	0.1
50	1025.7	17.76	360.166	23.988	6.69225	0.18712	96.7216	0.15719		15	631	209			2	40.3	9.8	135.9	22.3		2	1.72	0.8	0.47	0.09	0.2	0
100	1762.86	24.54	624.869	40.056	6.28434	0.01081	97.4737	0.1907		20	637	178			3	57.1101	11.9	182.1	21.4		3	2.56	0.6	0.41	0.16	0.01	0
Mole ratio of NO3-:Cl-	(NH4)2SO4 yield	error bar	NaClO yield	error bar	Energy consumption	error bar	Products recovery	error bar		25	593	191			4	70.7484	16.1	215.3	19.7		4	1.1	0.5	0.38	0.21	0.05	0.02
4-1	555.869	13.34	8.54267	0.672	12.7554	0.0296	94.644	1.28914		30	583	179			5	79.6376	17.9	234.6	20.3		5	0.6	0.3	0.27	0.1	0.2	0.1
2-1	581.768	21.22	13.6087	1.47	12.3899	0.09488	95.1439	0.82093		35	610	185			6	83.7778	16.7	243.45	15.6		6	0.3	0.1	0.19	0.1	0.2	0.1
1-1	605.025	7.78	181.085	5.988	7.95275	0.1191	95.4776	0.12518		40	623	198
1-2	607.139	5.56	409.154	32.724	6.69817	0.2276	97.4773	0.36123		45	636	165
1-4	628.282	32.21	962.341	45.924	4.47855	0.1186	98.4796	0.51777		50	604	175
										55	553	198
										60	574	191
										65	611	203
										70	587	178
										75	608	181
										80	570	202
										85	541	182
										90	565	198
										95	611	185
										100	608	189

## Sheet: Supplementary Figure 1
Current density	Anode-pH 7	Current density	Anode-pH 2	Current density	Cathode-pH 7	Current density	Cathode-pH 12
1.17048e-05	6.99	0.06628	1.999	1.1669e-05	7.01	0.51241	12.01
2.34516e-05	6.98	0.13272	1.998	2.33084e-05	7.02	1.03676	12.02
3.52467e-05	6.97	0.1993	1.997	3.49243e-05	7.03	1.57332	12.03
4.70963e-05	6.96	0.26604	1.996	4.65229e-05	7.04	2.12238	12.04
5.90066e-05	6.95	0.33294	1.995	5.81104e-05	7.05	2.68423	12.05
7.09841e-05	6.94	0.39999	1.994	6.96929e-05	7.06	3.25917	12.06
8.3035e-05	6.93	0.46719	1.993	8.12766e-05	7.07	3.8475	12.07
9.51657e-05	6.92	0.53455	1.992	9.28675e-05	7.08	4.44953	12.08
0.000107383	6.91	0.60206	1.991	0.000104472	7.09	5.06559	12.09
0.000119692	6.9	0.66973	1.99	0.000116096	7.1	5.69599	12.1
0.000132101	6.89	0.73756	1.989	0.000127745	7.11	6.34108	12.11
0.000144616	6.88	0.80554	1.988	0.000139427	7.12	7.0012	12.12
0.000157244	6.87	0.87368	1.987	0.000151147	7.13	7.67669	12.13
0.00016999	6.86	0.94197	1.986	0.000162911	7.14	8.36791	12.14
0.000182863	6.85	1.01043	1.985	0.000174725	7.15	9.07524	12.15
0.000195868	6.84	1.07904	1.984	0.000186597	7.16	9.79904	12.16
0.000209013	6.83	1.14781	1.983	0.000198531	7.17	10.5397	12.17
0.000222304	6.82	1.21673	1.982	0.000210535	7.18	11.2976	12.18
0.00023575	6.81	1.28582	1.981	0.000222615	7.19	12.0732	12.19
0.000249356	6.8	1.35506	1.98	0.000234777	7.2	12.8668	12.2
0.00026313	6.79	1.42447	1.979	0.000247028	7.21	13.6789	12.21
0.000277079	6.78	1.49404	1.978	0.000259374	7.22	14.51	12.22
0.000291211	6.77	1.56376	1.977	0.000271822	7.23	15.3604	12.23
0.000305534	6.76	1.63365	1.976	0.000284377	7.24	16.2306	12.24
0.000320054	6.75	1.70369	1.975	0.000297048	7.25	17.121	12.25
0.000334779	6.74	1.7739	1.974	0.000309841	7.26	18.0323	12.26
0.000349718	6.73	1.84427	1.973	0.000322762	7.27	18.9647	12.27
0.000364878	6.72	1.91481	1.972	0.000335818	7.28	19.9188	12.28
0.000380268	6.71	1.9855	1.971	0.000349017	7.29	20.8952	12.29
0.000395895	6.7	2.05636	1.97	0.000362365	7.3	21.8944	12.3
0.000411767	6.69	2.12738	1.969	0.000375869	7.31	22.9168	12.31
0.000427894	6.68	2.19857	1.968	0.000389537	7.32	23.963	12.32
0.000444284	6.67	2.26992	1.967	0.000403375	7.33	25.0336	12.33
0.000460944	6.66	2.34143	1.966	0.000417392	7.34	26.1291	12.34
0.000477885	6.65	2.41311	1.965	0.000431594	7.35	27.2501	12.35
0.000495116	6.64	2.48496	1.964	0.000445989	7.36	28.3973	12.36
0.000512644	6.63	2.55697	1.963	0.000460584	7.37	29.5711	12.37
0.00053048	6.62	2.62914	1.962	0.000475388	7.38	30.7723	12.38
0.000548634	6.61	2.70148	1.961	0.000490408	7.39	32.0015	12.39
0.000567113	6.6	2.77399	1.96	0.000505653	7.4	33.2593	12.4
0.00058593	6.59	2.84667	1.959	0.00052113	7.41	34.5465	12.41
0.000605093	6.58	2.91951	1.958	0.000536847	7.42	35.8636	12.42
0.000624612	6.57	2.99252	1.957	0.000552813	7.43	37.2114	12.43
0.000644499	6.56	3.0657	1.956	0.000569037	7.44	38.5905	12.44
0.000664763	6.55	3.13905	1.955	0.000585526	7.45	40.0018	12.45
0.000685415	6.54	3.21257	1.954	0.00060229	7.46	41.446	12.46
0.000706467	6.53	3.28626	1.953	0.000619337	7.47	42.9238	12.47
0.000727929	6.52	3.36011	1.952	0.000636677	7.48	44.4361	12.48
0.000749813	6.51	3.43414	1.951	0.000654319	7.49	45.9835	12.49
0.00077213	6.5	3.50834	1.95	0.000672272	7.5	47.567	12.5
0.000794892	6.49	3.58271	1.949	0.000690546	7.51	49.1874	12.51
0.000818112	6.48	3.65725	1.948	0.00070915	7.52	50.8456	12.52
0.000841801	6.47	3.73196	1.947	0.000728094	7.53	52.5423	12.53
0.000865972	6.46	3.80685	1.946	0.000747388	7.54	54.2786	12.54
0.000890638	6.45	3.8819	1.945	0.000767043	7.55	56.0553	12.55
0.000915813	6.44	3.95713	1.944	0.000787069	7.56	57.8734	12.56
0.000941508	6.43	4.03254	1.943	0.000807476	7.57	59.7339	12.57
0.000967739	6.42	4.10811	1.942	0.000828275	7.58	61.6377	12.58
0.000994519	6.41	4.18387	1.941	0.000849478	7.59	63.5858	12.59
0.00102	6.4	4.25979	1.94	0.000871096	7.6	65.5793	12.6
0.00105	6.39	4.33589	1.939	0.000893139	7.61	67.6193	12.61
0.00108	6.38	4.41217	1.938	0.00091562	7.62	69.7068	12.62
0.00111	6.37	4.48862	1.937	0.000938551	7.63	71.8429	12.63
0.00114	6.36	4.56525	1.936	0.000961944	7.64	74.0287	12.64
0.00117	6.35	4.64206	1.935	0.000985811	7.65	76.2655	12.65
0.0012	6.34	4.71904	1.934	0.00101	7.66	78.5543	12.66
0.00123	6.33	4.7962	1.933	0.00104	7.67	80.8965	12.67
0.00126	6.32	4.87354	1.932	0.00106	7.68	83.2932	12.68
0.0013	6.31	4.95105	1.931	0.00109	7.69	85.7458	12.69
0.00133	6.3	5.02875	1.93	0.00111	7.7	88.2555	12.7
0.00136	6.29	5.10662	1.929	0.00114	7.71	90.8236	12.71
0.0014	6.28	5.18467	1.928	0.00117	7.72	93.4516	12.72
0.00144	6.27	5.26291	1.927	0.0012	7.73	96.1408	12.73
0.00147	6.26	5.34132	1.926	0.00122	7.74	98.8926	12.74
0.00151	6.25	5.41992	1.925	0.00125	7.75	101.709	12.75
0.00155	6.24	5.49869	1.924	0.00128	7.76	104.59	12.76
0.00159	6.23	5.57765	1.923	0.00131	7.77	107.539	12.77
0.00163	6.22	5.65679	1.922	0.00135	7.78	110.556	12.78
0.00167	6.21	5.73611	1.921	0.00138	7.79	113.644	12.79
0.00171	6.2	5.81561	1.92	0.00141	7.8	116.803	12.8
0.00175	6.19	5.8953	1.919	0.00144	7.81	120.036	12.81
0.0018	6.18	5.97517	1.918	0.00148	7.82	123.345	12.82
0.00184	6.17	6.05523	1.917	0.00151	7.83	126.73	12.83
0.00189	6.16	6.13547	1.916	0.00155	7.84	130.194	12.84
0.00194	6.15	6.21589	1.915	0.00158	7.85	133.739	12.85
0.00199	6.14	6.29651	1.914	0.00162	7.86	137.367	12.86
0.00203	6.13	6.3773	1.913	0.00166	7.87	141.079	12.87
0.00208	6.12	6.45828	1.912	0.0017	7.88	144.878	12.88
0.00214	6.11	6.53945	1.911	0.00174	7.89	148.765	12.89
0.00219	6.1	6.62081	1.91	0.00178	7.9	152.742	12.9
0.00224	6.09	6.70235	1.909	0.00182	7.91	156.813	12.91
0.0023	6.08	6.78409	1.908	0.00186	7.92	160.978	12.92
0.00235	6.07	6.86601	1.907	0.00191	7.93	165.24	12.93
0.00241	6.06	6.94812	1.906	0.00195	7.94	169.601	12.94
0.00247	6.05	7.03041	1.905	0.002	7.95	174.064	12.95
0.00253	6.04	7.1129	1.904	0.00204	7.96	178.631	12.96
0.00259	6.03	7.19558	1.903	0.00209	7.97	183.304	12.97
0.00266	6.02	7.27845	1.902	0.00214	7.98	188.086	12.98
0.00272	6.01	7.36151	1.901	0.00219	7.99	192.98	12.99
0.00279	6	7.44476	1.9	0.00224	8	197.987	13
0.00285	5.99	7.5282	1.899	0.00229	8.01	203.111	13.01
0.00292	5.98	7.61184	1.898	0.00234	8.02	208.355	13.02
0.00299	5.97	7.69567	1.897	0.0024	8.03	213.72	13.03
0.00307	5.96	7.77969	1.896	0.00245	8.04	219.211	13.04
0.00314	5.95	7.86391	1.895	0.00251	8.05	224.83	13.05
0.00321	5.94	7.94832	1.894	0.00257	8.06	230.579	13.06
0.00329	5.93	8.03292	1.893	0.00263	8.07	236.462	13.07
0.00337	5.92	8.11772	1.892	0.00269	8.08	242.483	13.08
0.00345	5.91	8.20271	1.891	0.00275	8.09	248.643	13.09
0.00353	5.9	8.2879	1.89	0.00281	8.1	254.947	13.1
0.00362	5.89	8.37329	1.889	0.00288	8.11	261.398	13.11
0.00371	5.88	8.45887	1.888	0.00295	8.12	267.999	13.12
0.00379	5.87	8.54466	1.887	0.00301	8.13	274.754	13.13
0.00389	5.86	8.63063	1.886	0.00308	8.14	281.666	13.14
0.00398	5.85	8.71681	1.885	0.00315	8.15	288.74	13.15
0.00407	5.84	8.80319	1.884	0.00323	8.16	295.978	13.16
0.00417	5.83	8.88976	1.883	0.0033	8.17	303.384	13.17
0.00427	5.82	8.97654	1.882	0.00338	8.18	310.963	13.18
0.00437	5.81	9.06351	1.881	0.00346	8.19	318.719	13.19
0.00448	5.8	9.15069	1.88	0.00354	8.2	326.655	13.2
0.00458	5.79	9.23806	1.879	0.00362	8.21	334.777	13.21
0.00469	5.78	9.32564	1.878	0.0037	8.22	343.087	13.22
0.0048	5.77	9.41342	1.877	0.00379	8.23	351.591	13.23
0.00492	5.76	9.5014	1.876	0.00387	8.24	360.293	13.24
0.00503	5.75	9.58958	1.875	0.00396	8.25	369.198	13.25
0.00515	5.74	9.67797	1.874	0.00405	8.26	378.31	13.26
0.00527	5.73	9.76656	1.873	0.00415	8.27	387.634	13.27
0.0054	5.72	9.85536	1.872	0.00424	8.28	397.176	13.28
0.00553	5.71	9.94436	1.871	0.00434	8.29	406.94	13.29
0.00566	5.7	10.0336	1.87	0.00444	8.3	416.931	13.3
0.00579	5.69	10.123	1.869	0.00454	8.31	427.155	13.31
0.00593	5.68	10.2126	1.868	0.00465	8.32	437.617	13.32
0.00607	5.67	10.3024	1.867	0.00476	8.33	448.323	13.33
0.00621	5.66	10.3925	1.866	0.00487	8.34	459.278	13.34
0.00636	5.65	10.4827	1.865	0.00498	8.35	470.488	13.35
0.00651	5.64	10.5731	1.864	0.00509	8.36	481.96	13.36
0.00666	5.63	10.6638	1.863	0.00521	8.37	493.698	13.37
0.00682	5.62	10.7546	1.862	0.00533	8.38	505.711	13.38
0.00698	5.61	10.8457	1.861	0.00546	8.39	518.003	13.39
0.00715	5.6	10.937	1.86	0.00558	8.4	530.581	13.4
0.00731	5.59	11.0285	1.859	0.00571	8.41	543.452	13.41
0.00749	5.58	11.1202	1.858	0.00584	8.42	556.623	13.42
0.00766	5.57	11.2121	1.857	0.00598	8.43	570.101	13.43
0.00784	5.56	11.3042	1.856	0.00612	8.44	583.893	13.44
0.00803	5.55	11.3966	1.855	0.00626	8.45	598.006	13.45
0.00822	5.54	11.4892	1.854	0.0064	8.46	612.447	13.46
0.00841	5.53	11.5819	1.853	0.00655	8.47	627.226	13.47
0.00861	5.52	11.6749	1.852	0.0067	8.48	642.348	13.48
0.00881	5.51	11.7681	1.851	0.00686	8.49	657.823	13.49
0.00902	5.5	11.8615	1.85	0.00702	8.5	673.658	13.5
0.00923	5.49	11.9551	1.849	0.00718	8.51	689.862	13.51
0.00945	5.48	12.049	1.848	0.00734	8.52	706.443	13.52
0.00967	5.47	12.143	1.847	0.00751	8.53	723.41	13.53
0.0099	5.46	12.2373	1.846	0.00769	8.54	740.773	13.54
0.01013	5.45	12.3318	1.845	0.00786	8.55	758.54	13.55
0.01037	5.44	12.4265	1.844	0.00805	8.56	776.722	13.56
0.01061	5.43	12.5214	1.843	0.00823	8.57	795.326	13.57
0.01086	5.42	12.6166	1.842	0.00842	8.58	814.364	13.58
0.01111	5.41	12.7119	1.841	0.00862	8.59	833.845	13.59
0.01137	5.4	12.8075	1.84	0.00882	8.6	853.781	13.6
0.01164	5.39	12.9033	1.839	0.00902	8.61	874.18	13.61
0.01191	5.38	12.9993	1.838	0.00923	8.62	895.055	13.62
0.01219	5.37	13.0956	1.837	0.00944	8.63	916.416	13.63
0.01248	5.36	13.1921	1.836	0.00966	8.64	938.274	13.64
0.01277	5.35	13.2888	1.835	0.00989	8.65	960.642	13.65
0.01307	5.34	13.3857	1.834	0.01012	8.66	983.531	13.66
0.01338	5.33	13.4828	1.833	0.01035	8.67	1006.95	13.67
0.01369	5.32	13.5802	1.832	0.01059	8.68	1030.92	13.68
0.01401	5.31	13.6778	1.831	0.01084	8.69	1055.45	13.69
0.01434	5.3	13.7756	1.83	0.01109	8.7	1080.54	13.7
0.01467	5.29	13.8736	1.829	0.01134	8.71	1106.22	13.71
0.01502	5.28	13.9719	1.828	0.01161	8.72	1132.5	13.72
0.01537	5.27	14.0704	1.827	0.01188	8.73	1159.4	13.73
0.01573	5.26	14.1691	1.826	0.01215	8.74	1186.91	13.74
0.0161	5.25	14.268	1.825	0.01243	8.75	1215.07	13.75
0.01647	5.24	14.3672	1.824	0.01272	8.76	1243.89	13.76
0.01686	5.23	14.4666	1.823	0.01302	8.77	1273.37	13.77
0.01725	5.22	14.5662	1.822	0.01332	8.78	1303.55	13.78
0.01766	5.21	14.6661	1.821	0.01363	8.79	1334.42	13.79
0.01807	5.2	14.7662	1.82	0.01394	8.8	1366.02	13.8
0.01849	5.19	14.8665	1.819	0.01427	8.81	1398.35	13.81
0.01893	5.18	14.9671	1.818	0.0146	8.82	1431.43	13.82
0.01937	5.17	15.0678	1.817	0.01494	8.83	1465.29	13.83
0.01982	5.16	15.1689	1.816	0.01528	8.84	1499.93	13.84
0.02028	5.15	15.2701	1.815	0.01564	8.85	1535.38	13.85
0.02076	5.14	15.3716	1.814	0.016	8.86	1571.66	13.86
0.02124	5.13	15.4733	1.813	0.01637	8.87	1608.78	13.87
0.02174	5.12	15.5753	1.812	0.01675	8.88	1646.76	13.88
0.02225	5.11	15.6774	1.811	0.01714	8.89	1685.63	13.89
0.02277	5.1	15.7799	1.81	0.01754	8.9	1725.41	13.9
0.0233	5.09	15.8825	1.809	0.01795	8.91	1766.11	13.91
0.02385	5.08	15.9854	1.808	0.01836	8.92	1807.76	13.92
0.0244	5.07	16.0886	1.807	0.01879	8.93	1850.38	13.93
0.02497	5.06	16.1919	1.806	0.01922	8.94	1894	13.94
0.02556	5.05	16.2955	1.805	0.01967	8.95	1938.63	13.95
0.02615	5.04	16.3994	1.804	0.02013	8.96	1984.3	13.96
0.02676	5.03	16.5035	1.803	0.02059	8.97	2031.03	13.97
0.02739	5.02	16.6078	1.802	0.02107	8.98	2078.85	13.98
0.02803	5.01	16.7124	1.801	0.02156	8.99	2127.78	13.99
0.02868	5	16.8172	1.8	0.02206	9	2177.86	14
0.02935	4.99	16.9222	1.799	0.02258	9.01
0.03004	4.98	17.0275	1.798	0.0231	9.02
0.03074	4.97	17.133	1.797	0.02364	9.03
0.03146	4.96	17.2388	1.796	0.02419	9.04
0.03219	4.95	17.3448	1.795	0.02475	9.05
0.03294	4.94	17.4511	1.794	0.02532	9.06
0.03371	4.93	17.5576	1.793	0.02591	9.07
0.0345	4.92	17.6644	1.792	0.02651	9.08
0.0353	4.91	17.7714	1.791	0.02713	9.09
0.03613	4.9	17.8786	1.79	0.02776	9.1
0.03697	4.89	17.9861	1.789	0.0284	9.11
0.03783	4.88	18.0938	1.788	0.02907	9.12
0.03872	4.87	18.2019	1.787	0.02974	9.13
0.03962	4.86	18.3101	1.786	0.03043	9.14
0.04054	4.85	18.4186	1.785	0.03114	9.15
0.04149	4.84	18.5273	1.784	0.03186	9.16
0.04246	4.83	18.6363	1.783	0.0326	9.17
0.04345	4.82	18.7456	1.782	0.03336	9.18
0.04446	4.81	18.855	1.781	0.03414	9.19
0.0455	4.8	18.9648	1.78	0.03493	9.2
0.04656	4.79	19.0748	1.779	0.03574	9.21
0.04765	4.78	19.1851	1.778	0.03657	9.22
0.04876	4.77	19.2955	1.777	0.03742	9.23
0.0499	4.76	19.4063	1.776	0.0383	9.24
0.05106	4.75	19.5173	1.775	0.03919	9.25
0.05225	4.74	19.6286	1.774	0.0401	9.26
0.05347	4.73	19.7401	1.773	0.04103	9.27
0.05472	4.72	19.8519	1.772	0.04198	9.28
0.05599	4.71	19.964	1.771	0.04296	9.29
0.0573	4.7	20.0763	1.77	0.04396	9.3
0.05864	4.69	20.1888	1.769	0.04498	9.31
0.06	4.68	20.3017	1.768	0.04603	9.32
0.0614	4.67	20.4147	1.767	0.0471	9.33
0.06284	4.66	20.5281	1.766	0.04819	9.34
0.0643	4.65	20.6417	1.765	0.04931	9.35
0.0658	4.64	20.7555	1.764	0.05046	9.36
0.06733	4.63	20.8697	1.763	0.05164	9.37
0.0689	4.62	20.9841	1.762	0.05284	9.38
0.07051	4.61	21.0987	1.761	0.05407	9.39
0.07215	4.6	21.2136	1.76	0.05532	9.4
0.07384	4.59	21.3288	1.759	0.05661	9.41
0.07556	4.58	21.4443	1.758	0.05793	9.42
0.07732	4.57	21.56	1.757	0.05928	9.43
0.07912	4.56	21.676	1.756	0.06066	9.44
0.08097	4.55	21.7922	1.755	0.06207	9.45
0.08285	4.54	21.9087	1.754	0.06351	9.46
0.08479	4.53	22.0255	1.753	0.06499	9.47
0.08676	4.52	22.1426	1.752	0.0665	9.48
0.08879	4.51	22.2599	1.751	0.06805	9.49
0.09086	4.5	22.3775	1.75	0.06963	9.5
0.09297	4.49	22.4954	1.749	0.07125	9.51
0.09514	4.48	22.6135	1.748	0.07291	9.52
0.09736	4.47	22.7319	1.747	0.07461	9.53
0.09963	4.46	22.8506	1.746	0.07634	9.54
0.10195	4.45	22.9696	1.745	0.07812	9.55
0.10433	4.44	23.0888	1.744	0.07994	9.56
0.10676	4.43	23.2083	1.743	0.0818	9.57
0.10925	4.42	23.3281	1.742	0.0837	9.58
0.11179	4.41	23.4481	1.741	0.08565	9.59
0.1144	4.4	23.5685	1.74	0.08764	9.6
0.11706	4.39	23.6891	1.739	0.08968	9.61
0.11979	4.38	23.81	1.738	0.09177	9.62
0.12258	4.37	23.9311	1.737	0.09391	9.63
0.12544	4.36	24.0526	1.736	0.09609	9.64
0.12836	4.35	24.1743	1.735	0.09833	9.65
0.13136	4.34	24.2963	1.734	0.10062	9.66
0.13442	4.33	24.4186	1.733	0.10296	9.67
0.13755	4.32	24.5412	1.732	0.10536	9.68
0.14076	4.31	24.664	1.731	0.10781	9.69
0.14404	4.3	24.7872	1.73	0.11032	9.7
0.14739	4.29	24.9106	1.729	0.11289	9.71
0.15083	4.28	25.0343	1.728	0.11552	9.72
0.15434	4.27	25.1583	1.727	0.11821	9.73
0.15794	4.26	25.2826	1.726	0.12096	9.74
0.16162	4.25	25.4072	1.725	0.12377	9.75
0.16539	4.24	25.532	1.724	0.12666	9.76
0.16924	4.23	25.6571	1.723	0.1296	9.77
0.17318	4.22	25.7826	1.722	0.13262	9.78
0.17722	4.21	25.9083	1.721	0.13571	9.79
0.18135	4.2	26.0343	1.72	0.13887	9.8
0.18557	4.19	26.1606	1.719	0.1421	9.81
0.1899	4.18	26.2872	1.718	0.14541	9.82
0.19432	4.17	26.414	1.717	0.1488	9.83
0.19885	4.16	26.5412	1.716	0.15226	9.84
0.20348	4.15	26.6687	1.715	0.15581	9.85
0.20823	4.14	26.7965	1.714	0.15943	9.86
0.21308	4.13	26.9245	1.713	0.16314	9.87
0.21804	4.12	27.0528	1.712	0.16694	9.88
0.22312	4.11	27.1815	1.711	0.17083	9.89
0.22832	4.1	27.3104	1.71	0.17481	9.9
0.23364	4.09	27.4397	1.709	0.17888	9.91
0.23909	4.08	27.5692	1.708	0.18304	9.92
0.24466	4.07	27.699	1.707	0.18731	9.93
0.25036	4.06	27.8292	1.706	0.19167	9.94
0.25619	4.05	27.9596	1.705	0.19613	9.95
0.26216	4.04	28.0904	1.704	0.2007	9.96
0.26827	4.03	28.2214	1.703	0.20537	9.97
0.27452	4.02	28.3527	1.702	0.21015	9.98
0.28091	4.01	28.4844	1.701	0.21505	9.99
0.28746	4	28.6163	1.7	0.22005	10
0.29415	3.99	28.7486	1.699	0.22518	10.01
0.30101	3.98	28.8811	1.698	0.23042	10.02
0.30802	3.97	29.014	1.697	0.23579	10.03
0.3152	3.96	29.1471	1.696	0.24128	10.04
0.32254	3.95	29.2806	1.695	0.2469	10.05
0.33006	3.94	29.4144	1.694	0.25264	10.06
0.33775	3.93	29.5485	1.693	0.25853	10.07
0.34561	3.92	29.6829	1.692	0.26455	10.08
0.35367	3.91	29.8176	1.691	0.27071	10.09
0.36191	3.9	29.9526	1.69	0.27701	10.1
0.37034	3.89	30.0879	1.689	0.28346	10.11
0.37896	3.88	30.2236	1.688	0.29007	10.12
0.38779	3.87	30.3595	1.687	0.29682	10.13
0.39683	3.86	30.4958	1.686	0.30373	10.14
0.40607	3.85	30.6324	1.685	0.31081	10.15
0.41553	3.84	30.7693	1.684	0.31804	10.16
0.42521	3.83	30.9065	1.683	0.32545	10.17
0.43512	3.82	31.044	1.682	0.33303	10.18
0.44526	3.81	31.1819	1.681	0.34079	10.19
0.45563	3.8	31.32	1.68	0.34872	10.2
0.46624	3.79	31.4585	1.679	0.35684	10.21
0.47711	3.78	31.5973	1.678	0.36515	10.22
0.48822	3.77	31.7364	1.677	0.37366	10.23
0.49959	3.76	31.8759	1.676	0.38236	10.24
0.51123	3.75	32.0156	1.675	0.39126	10.25
0.52314	3.74	32.1557	1.674	0.40038	10.26
0.53533	3.73	32.2961	1.673	0.4097	10.27
0.5478	3.72	32.4368	1.672	0.41924	10.28
0.56056	3.71	32.5779	1.671	0.42901	10.29
0.57362	3.7	32.7193	1.67	0.439	10.3
0.58698	3.69	32.861	1.669	0.44922	10.31
0.60066	3.68	33.003	1.668	0.45968	10.32
0.61465	3.67	33.1454	1.667	0.47039	10.33
0.62897	3.66	33.2881	1.666	0.48134	10.34
0.64362	3.65	33.4311	1.665	0.49255	10.35
0.65861	3.64	33.5744	1.664	0.50403	10.36
0.67396	3.63	33.7181	1.663	0.51576	10.37
0.68966	3.62	33.8621	1.662	0.52778	10.38
0.70572	3.61	34.0065	1.661	0.54007	10.39
0.72216	3.6	34.1512	1.66	0.55265	10.4
0.73899	3.59	34.2962	1.659	0.56552	10.41
0.7562	3.58	34.4415	1.658	0.57869	10.42
0.77382	3.57	34.5872	1.657	0.59217	10.43
0.79184	3.56	34.7332	1.656	0.60596	10.44
0.81029	3.55	34.8795	1.655	0.62007	10.45
0.82916	3.54	35.0262	1.654	0.63451	10.46
0.84848	3.53	35.1733	1.653	0.64929	10.47
0.86824	3.52	35.3206	1.652	0.66441	10.48
0.88847	3.51	35.4683	1.651	0.67989	10.49
0.90917	3.5	35.6164	1.65	0.69572	10.5
0.93035	3.49	35.7647	1.649	0.71193	10.51
0.95202	3.48	35.9135	1.648	0.72851	10.52
0.9742	3.47	36.0626	1.647	0.74548	10.53
0.99689	3.46	36.212	1.646	0.76284	10.54
1.02011	3.45	36.3617	1.645	0.78061	10.55
1.04387	3.44	36.5118	1.644	0.79879	10.56
1.06819	3.43	36.6623	1.643	0.81739	10.57
1.09307	3.42	36.8131	1.642	0.83643	10.58
1.11854	3.41	36.9642	1.641	0.85591	10.59
1.14459	3.4	37.1157	1.64	0.87585	10.6
1.17125	3.39	37.2675	1.639	0.89625	10.61
1.19854	3.38	37.4197	1.638	0.91712	10.62
1.22646	3.37	37.5723	1.637	0.93848	10.63
1.25503	3.36	37.7252	1.636	0.96034	10.64
1.28426	3.35	37.8784	1.635	0.98271	10.65
1.31418	3.34	38.032	1.634	1.0056	10.66
1.34479	3.33	38.186	1.633	1.02902	10.67
1.37612	3.32	38.3403	1.632	1.05299	10.68
1.40817	3.31	38.495	1.631	1.07751	10.69
1.44097	3.3	38.65	1.63	1.10261	10.7
1.47454	3.29	38.8054	1.629	1.12829	10.71
1.50889	3.28	38.9611	1.628	1.15457	10.72
1.54403	3.27	39.1172	1.627	1.18146	10.73
1.58	3.26	39.2737	1.626	1.20898	10.74
1.61681	3.25	39.4305	1.625	1.23714	10.75
1.65447	3.24	39.5876	1.624	1.26595	10.76
1.69301	3.23	39.7452	1.623	1.29544	10.77
1.73244	3.22	39.9031	1.622	1.32561	10.78
1.7728	3.21	40.0613	1.621	1.35649	10.79
1.81409	3.2	40.22	1.62	1.38808	10.8
1.85635	3.19	40.379	1.619	1.42042	10.81
1.89959	3.18	40.5384	1.618	1.4535	10.82
1.94384	3.17	40.6981	1.617	1.48735	10.83
1.98912	3.16	40.8582	1.616	1.522	10.84
2.03546	3.15	41.0187	1.615	1.55745	10.85
2.08287	3.14	41.1795	1.614	1.59372	10.86
2.13139	3.13	41.3407	1.613	1.63084	10.87
2.18103	3.12	41.5023	1.612	1.66883	10.88
2.23184	3.11	41.6642	1.611	1.7077	10.89
2.28383	3.1	41.8266	1.61	1.74748	10.9
2.33703	3.09	41.9893	1.609	1.78818	10.91
2.39146	3.08	42.1523	1.608	1.82983	10.92
2.44717	3.07	42.3158	1.607	1.87245	10.93
2.50417	3.06	42.4796	1.606	1.91606	10.94
2.5625	3.05	42.6438	1.605	1.96069	10.95
2.62219	3.04	42.8084	1.604	2.00636	10.96
2.68327	3.03	42.9734	1.603	2.05309	10.97
2.74578	3.02	43.1387	1.602	2.10092	10.98
2.80974	3.01	43.3045	1.601	2.14985	10.99
2.87519	3	43.4706	1.6	2.19993	11
2.94216	2.99	43.6371	1.599	2.25117	11.01
3.01069	2.98	43.8039	1.598	2.3036	11.02
3.08082	2.97	43.9712	1.597	2.35726	11.03
3.15258	2.96	44.1388	1.596	2.41216	11.04
3.22602	2.95	44.3069	1.595	2.46835	11.05
3.30116	2.94	44.4753	1.594	2.52584	11.06
3.37806	2.93	44.6441	1.593	2.58468	11.07
3.45675	2.92	44.8133	1.592	2.64488	11.08
3.53727	2.91	44.9829	1.591	2.70648	11.09
3.61966	2.9	45.1529	1.59	2.76952	11.1
3.70398	2.89	45.3232	1.589	2.83403	11.11
3.79025	2.88	45.494	1.588	2.90005	11.12
3.87854	2.87	45.6651	1.587	2.96759	11.13
3.96889	2.86	45.8367	1.586	3.03672	11.14
4.06134	2.85	46.0086	1.585	3.10745	11.15
4.15594	2.84	46.181	1.584	3.17983	11.16
4.25274	2.83	46.3537	1.583	3.2539	11.17
4.3518	2.82	46.5269	1.582	3.32969	11.18
4.45317	2.81	46.7004	1.581	3.40724	11.19
4.5569	2.8	46.8743	1.58	3.48661	11.2
4.66305	2.79	47.0487	1.579	3.56782	11.21
4.77166	2.78	47.2234	1.578	3.65092	11.22
4.88281	2.77	47.3986	1.577	3.73596	11.23
4.99655	2.76	47.5741	1.576	3.82298	11.24
5.11294	2.75	47.7501	1.575	3.91203	11.25
5.23203	2.74	47.9264	1.574	4.00315	11.26
5.3539	2.73	48.1032	1.573	4.09639	11.27
5.47861	2.72	48.2803	1.572	4.19181	11.28
5.60623	2.71	48.4579	1.571	4.28945	11.29
5.73682	2.7	48.6359	1.57	4.38936	11.3
5.87045	2.69	48.8143	1.569	4.4916	11.31
6.00719	2.68	48.9931	1.568	4.59622	11.32
6.14711	2.67	49.1723	1.567	4.70328	11.33
6.2903	2.66	49.352	1.566	4.81283	11.34
6.43682	2.65	49.532	1.565	4.92494	11.35
6.58676	2.64	49.7125	1.564	5.03965	11.36
6.74018	2.63	49.8934	1.563	5.15704	11.37
6.89718	2.62	50.0747	1.562	5.27716	11.38
7.05784	2.61	50.2564	1.561	5.40008	11.39
7.22224	2.6	50.4385	1.56	5.52586	11.4
7.39047	2.59	50.6211	1.559	5.65457	11.41
7.56262	2.58	50.804	1.558	5.78628	11.42
7.73878	2.57	50.9874	1.557	5.92106	11.43
7.91904	2.56	51.1713	1.556	6.05898	11.44
8.1035	2.55	51.3555	1.555	6.20011	11.45
8.29225	2.54	51.5402	1.554	6.34453	11.46
8.48541	2.53	51.7253	1.553	6.49231	11.47
8.68306	2.52	51.9108	1.552	6.64353	11.48
8.88531	2.51	52.0967	1.551	6.79828	11.49
9.09228	2.5	52.2831	1.55	6.95663	11.5
9.30407	2.49	52.4699	1.549	7.11867	11.51
9.52079	2.48	52.6572	1.548	7.28448	11.52
9.74256	2.47	52.8448	1.547	7.45416	11.53
9.96949	2.46	53.0329	1.546	7.62779	11.54
10.2017	2.45	53.2215	1.545	7.80546	11.55
10.4393	2.44	53.4104	1.544	7.98727	11.56
10.6825	2.43	53.5998	1.543	8.17331	11.57
10.9313	2.42	53.7897	1.542	8.36369	11.58
11.186	2.41	53.98	1.541	8.55851	11.59
11.4465	2.4	54.1707	1.54	8.75786	11.6
11.7132	2.39	54.3618	1.539	8.96186	11.61
11.986	2.38	54.5534	1.538	9.1706	11.62
12.2652	2.37	54.7455	1.537	9.38421	11.63
12.5509	2.36	54.938	1.536	9.6028	11.64
12.8432	2.35	55.1309	1.535	9.82647	11.65
13.1424	2.34	55.3242	1.534	10.0554	11.66
13.4485	2.33	55.5181	1.533	10.2896	11.67
13.7618	2.32	55.7123	1.532	10.5292	11.68
14.0823	2.31	55.907	1.531	10.7745	11.69
14.4103	2.3	56.1022	1.53	11.0255	11.7
14.746	2.29	56.2978	1.529	11.2823	11.71
15.0895	2.28	56.4939	1.528	11.5451	11.72
15.441	2.27	56.6904	1.527	11.814	11.73
15.8006	2.26	56.8873	1.526	12.0892	11.74
16.1687	2.25	57.0848	1.525	12.3708	11.75
16.5453	2.24	57.2826	1.524	12.6589	11.76
16.9307	2.23	57.481	1.523	12.9538	11.77
17.3251	2.22	57.6798	1.522	13.2555	11.78
17.7286	2.21	57.879	1.521	13.5643	11.79
18.1415	2.2	58.0787	1.52	13.8802	11.8
18.5641	2.19	58.2789	1.519	14.2035	11.81
18.9965	2.18	58.4795	1.518	14.5344	11.82
19.439	2.17	58.6806	1.517	14.8729	11.83
19.8918	2.16	58.8822	1.516	15.2194	11.84
20.3552	2.15	59.0842	1.515	15.5739	11.85
20.8293	2.14	59.2867	1.514	15.9366	11.86
21.3145	2.13	59.4896	1.513	16.3078	11.87
21.811	2.12	59.693	1.512	16.6877	11.88
22.319	2.11	59.8969	1.511	17.0764	11.89
22.8389	2.1	60.1013	1.51	17.4742	11.9
23.3709	2.09	60.3061	1.509	17.8812	11.91
23.9153	2.08	60.5114	1.508	18.2977	11.92
24.4723	2.07	60.7172	1.507	18.7239	11.93
25.0423	2.06	60.9234	1.506	19.16	11.94
25.6257	2.05	61.1302	1.505	19.6063	11.95
26.2225	2.04	61.3374	1.504	20.063	11.96
26.8333	2.03	61.545	1.503	20.5303	11.97
27.4584	2.02	61.7532	1.502	21.0085	11.98
28.098	2.01	61.9618	1.501	21.4979	11.99
28.7525	2	62.1709	1.5	21.9987	12
29.4222	1.99	62.3805	1.499	22.5111	12.01
30.1075	1.98	62.5906	1.498	23.0354	12.02
30.8088	1.97	62.8012	1.497	23.572	12.03
31.5265	1.96	63.0123	1.496	24.121	12.04
32.2608	1.95	63.2238	1.495	24.6829	12.05
33.0123	1.94	63.4358	1.494	25.2578	12.06
33.7812	1.93	63.6483	1.493	25.8462	12.07
34.5681	1.92	63.8614	1.492	26.4482	12.08
35.3733	1.91	64.0748	1.491	27.0642	12.09
36.1972	1.9	64.2888	1.49	27.6946	12.1
37.0404	1.89	64.5033	1.489	28.3397	12.11
37.9031	1.88	64.7183	1.488	28.9998	12.12
38.786	1.87	64.9338	1.487	29.6753	12.13
39.6895	1.86	65.1497	1.486	30.3666	12.14
40.614	1.85	65.3662	1.485	31.0739	12.15
41.56	1.84	65.5832	1.484	31.7977	12.16
42.528	1.83	65.8006	1.483	32.5384	12.17
43.5187	1.82	66.0186	1.482	33.2963	12.18
44.5323	1.81	66.2371	1.481	34.0718	12.19
45.5696	1.8	66.4561	1.48	34.8655	12.2
46.6311	1.79	66.6755	1.479	35.6776	12.21
47.7172	1.78	66.8955	1.478	36.5086	12.22
48.8287	1.77	67.116	1.477	37.359	12.23
49.9661	1.76	67.337	1.476	38.2292	12.24
51.13	1.75	67.5585	1.475	39.1197	12.25
52.3209	1.74	67.7805	1.474	40.0309	12.26
53.5397	1.73	68.0031	1.473	40.9633	12.27
54.7867	1.72	68.2261	1.472	41.9175	12.28
56.0629	1.71	68.4497	1.471	42.8939	12.29
57.3688	1.7	68.6737	1.47	43.893	12.3
58.7051	1.69	68.8983	1.469	44.9154	12.31
60.0725	1.68	69.1234	1.468	45.9616	12.32
61.4718	1.67	69.3491	1.467	47.0322	12.33
62.9036	1.66	69.5752	1.466	48.1277	12.34
64.3688	1.65	69.8019	1.465	49.2488	12.35
65.8682	1.64	70.0291	1.464	50.3959	12.36
67.4024	1.63	70.2568	1.463	51.5698	12.37
68.9724	1.62	70.485	1.462	52.771	12.38
70.579	1.61	70.7138	1.461	54.0002	12.39
72.223	1.6	70.9431	1.46	55.258	12.4
73.9053	1.59	71.1729	1.459	56.5451	12.41
75.6268	1.58	71.4033	1.458	57.8622	12.42
77.3884	1.57	71.6341	1.457	59.21	12.43
79.191	1.56	71.8656	1.456	60.5892	12.44
81.0356	1.55	72.0975	1.455	62.0005	12.45
82.9231	1.54	72.33	1.454	63.4447	12.46
84.8547	1.53	72.563	1.453	64.9225	12.47
86.8312	1.52	72.7966	1.452	66.4347	12.48
88.8537	1.51	73.0307	1.451	67.9822	12.49
90.9234	1.5	73.2653	1.45	69.5657	12.5
93.0413	1.49	73.5005	1.449	71.1861	12.51
95.2085	1.48	73.7362	1.448	72.8442	12.52
97.4262	1.47	73.9724	1.447	74.541	12.53
99.6955	1.46	74.2093	1.446	76.2772	12.54
102.018	1.45	74.4466	1.445	78.054	12.55
104.394	1.44	74.6845	1.444	79.8721	12.56
106.826	1.43	74.923	1.443	81.7325	12.57
109.314	1.42	75.162	1.442	83.6363	12.58
111.86	1.41	75.4015	1.441	85.5845	12.59
114.466	1.4	75.6416	1.44	87.578	12.6
117.132	1.39	75.8822	1.439	89.6179	12.61
119.86	1.38	76.1235	1.438	91.7054	12.62
122.652	1.37	76.3652	1.437	93.8415	12.63
125.509	1.36	76.6075	1.436	96.0273	12.64
128.433	1.35	76.8504	1.435	98.2641	12.65
131.424	1.34	77.0939	1.434	100.553	12.66
134.486	1.33	77.3379	1.433	102.895	12.67
137.618	1.32	77.5824	1.432	105.292	12.68
140.824	1.31	77.8276	1.431	107.744	12.69
144.104	1.3	78.0733	1.43	110.254	12.7
147.461	1.29	78.3195	1.429	112.822	12.71
150.895	1.28	78.5663	1.428	115.45	12.72
154.41	1.27	78.8137	1.427	118.139	12.73
158.007	1.26	79.0617	1.426	120.891	12.74
161.687	1.25	79.3102	1.425	123.707	12.75
165.453	1.24	79.5593	1.424	126.589	12.76
169.307	1.23	79.809	1.423	129.537	12.77
173.251	1.22	80.0593	1.422	132.555	12.78
177.287	1.21	80.3101	1.421	135.642	12.79
181.416	1.2	80.5615	1.42	138.802	12.8
185.642	1.19	80.8135	1.419	142.035	12.81
189.966	1.18	81.0661	1.418	145.343	12.82
194.391	1.17	81.3193	1.417	148.729	12.83
198.919	1.16	81.573	1.416	152.193	12.84
203.552	1.15	81.8273	1.415	155.738	12.85
208.294	1.14	82.0823	1.414	159.366	12.86
213.145	1.13	82.3377	1.413	163.078	12.87
218.11	1.12	82.5938	1.412	166.876	12.88
223.191	1.11	82.8505	1.411	170.763	12.89
228.389	1.1	83.1078	1.41	174.741	12.9
233.709	1.09	83.3657	1.409	178.811	12.91
239.153	1.08	83.6241	1.408	182.976	12.92
244.724	1.07	83.8832	1.407	187.238	12.93
250.424	1.06	84.1428	1.406	191.6	12.94
256.257	1.05	84.4031	1.405	196.063	12.95
262.226	1.04	84.6639	1.404	200.63	12.96
268.334	1.03	84.9254	1.403	205.303	12.97
274.584	1.02	85.1874	1.402	210.085	12.98
280.98	1.01	85.4501	1.401	214.978	12.99
287.525	1	85.7134	1.4	219.986	13
294.223	0.99	85.9772	1.399	225.11	13.01
301.076	0.98	86.2417	1.398	230.353	13.02
308.089	0.97	86.5068	1.397	235.719	13.03
315.265	0.96	86.7725	1.396	241.21	13.04
322.609	0.95	87.0388	1.395	246.828	13.05
330.123	0.94	87.3057	1.394	252.578	13.06
337.813	0.93	87.5733	1.393	258.461	13.07
345.681	0.92	87.8414	1.392	264.481	13.08
353.733	0.91	88.1102	1.391	270.642	13.09
361.973	0.9	88.3796	1.39	276.946	13.1
370.404	0.89	88.6496	1.389	283.397	13.11
379.032	0.88	88.9203	1.388	289.998	13.12
387.861	0.87	89.1915	1.387	296.753	13.13
396.895	0.86	89.4634	1.386	303.665	13.14
406.14	0.85	89.7359	1.385	310.738	13.15
415.6	0.84	90.0091	1.384	317.976	13.16
425.281	0.83	90.2828	1.383	325.383	13.17
435.187	0.82	90.5573	1.382	332.962	13.18
445.324	0.81	90.8323	1.381	340.718	13.19
455.697	0.8	91.108	1.38	348.654	13.2
466.311	0.79	91.3843	1.379	356.775	13.21
477.173	0.78	91.6612	1.378	365.086	13.22
488.288	0.77	91.9388	1.377	373.59	13.23
499.662	0.76	92.217	1.376	382.292	13.24
511.3	0.75	92.4959	1.375	391.196	13.25
523.21	0.74	92.7754	1.374	400.308	13.26
535.397	0.73	93.0555	1.373	409.633	13.27
547.868	0.72	93.3363	1.372	419.174	13.28
560.63	0.71	93.6178	1.371	428.938	13.29
573.688	0.7	93.8999	1.37	438.929	13.3
587.051	0.69	94.1826	1.369	449.153	13.31
600.725	0.68	94.466	1.368	459.616	13.32
614.718	0.67	94.7501	1.367	470.321	13.33
629.037	0.66	95.0348	1.366	481.277	13.34
643.689	0.65	95.3201	1.365	492.487	13.35
658.682	0.64	95.6061	1.364	503.958	13.36
674.025	0.63	95.8928	1.363	515.697	13.37
689.725	0.62	96.1801	1.362	527.709	13.38
705.791	0.61	96.4681	1.361	540.001	13.39
722.231	0.6	96.7568	1.36	552.579	13.4
739.054	0.59	97.0461	1.359	565.451	13.41
756.269	0.58	97.3361	1.358	578.622	13.42
773.884	0.57	97.6268	1.357	592.1	13.43
791.91	0.56	97.9181	1.356	605.891	13.44
810.356	0.55	98.2101	1.355	620.004	13.45
829.232	0.54	98.5028	1.354	634.446	13.46
848.547	0.53	98.7962	1.353	649.224	13.47
868.312	0.52	99.0902	1.352	664.347	13.48
888.538	0.51	99.3849	1.351	679.821	13.49
909.235	0.5	99.6803	1.35	695.656	13.5
930.414	0.49	99.9764	1.349	711.86	13.51
952.086	0.48	100.273	1.348	728.442	13.52
974.263	0.47	100.571	1.347	745.409	13.53
996.956	0.46	100.869	1.346	762.772	13.54
1020.18	0.45	101.167	1.345	780.539	13.55
1043.94	0.44	101.467	1.344	798.72	13.56
1068.26	0.43	101.767	1.343	817.325	13.57
1093.14	0.42	102.068	1.342	836.363	13.58
1118.6	0.41	102.37	1.341	855.844	13.59
1144.66	0.4	102.672	1.34	875.779	13.6
1171.32	0.39	102.975	1.339	896.179	13.61
1198.6	0.38	103.279	1.338	917.054	13.62
1226.52	0.37	103.583	1.337	938.414	13.63
1255.09	0.36	103.888	1.336	960.273	13.64
1284.33	0.35	104.194	1.335	982.641	13.65
1314.24	0.34	104.5	1.334	1005.53	13.66
1344.86	0.33	104.807	1.333	1028.95	13.67
1376.18	0.32	105.115	1.332	1052.92	13.68
1408.24	0.31	105.424	1.331	1077.44	13.69
1441.04	0.3	105.733	1.33	1102.54	13.7
1474.61	0.29	106.043	1.329	1128.22	13.71
1508.95	0.28	106.354	1.328	1154.5	13.72
1544.1	0.27	106.665	1.327	1181.39	13.73
1580.07	0.26	106.978	1.326	1208.91	13.74
1616.87	0.25	107.29	1.325	1237.07	13.75
1654.54	0.24	107.604	1.324	1265.89	13.76
1693.07	0.23	107.918	1.323	1295.37	13.77
1732.51	0.22	108.233	1.322	1325.55	13.78
1772.87	0.21	108.549	1.321	1356.42	13.79
1814.16	0.2	108.866	1.32	1388.02	13.8
1856.42	0.19	109.183	1.319	1420.35	13.81
1899.66	0.18	109.501	1.318	1453.43	13.82
1943.91	0.17	109.82	1.317	1487.29	13.83
1989.19	0.16	110.139	1.316	1521.93	13.84
2035.52	0.15	110.459	1.315	1557.38	13.85
2082.94	0.14	110.78	1.314	1593.66	13.86
2131.45	0.13	111.102	1.313	1630.78	13.87
2181.1	0.12	111.424	1.312	1668.76	13.88
2231.91	0.11	111.747	1.311	1707.63	13.89
2283.89	0.1	112.071	1.31	1747.41	13.9
2337.09	0.09	112.396	1.309	1788.11	13.91
2391.53	0.08	112.721	1.308	1829.76	13.92
2447.24	0.07	113.047	1.307	1872.38	13.93
2504.24	0.06	113.374	1.306	1916	13.94
2562.57	0.05	113.702	1.305	1960.63	13.95
2622.26	0.04	114.03	1.304	2006.29	13.96
2683.34	0.03	114.359	1.303	2053.03	13.97
2745.85	0.02	114.689	1.302	2100.85	13.98
2809.8	0.01	115.02	1.301	2149.78	13.99
2875.25	1.50102e-13	115.351	1.3	2199.86	14
		115.684	1.299
		116.017	1.298
		116.35	1.297
		116.685	1.296
		117.02	1.295
		117.356	1.294
		117.693	1.293
		118.031	1.292
		118.369	1.291
		118.708	1.29
		119.048	1.289
		119.389	1.288
		119.73	1.287
		120.073	1.286
		120.416	1.285
		120.759	1.284
		121.104	1.283
		121.45	1.282
		121.796	1.281
		122.143	1.28
		122.491	1.279
		122.839	1.278
		123.189	1.277
		123.539	1.276
		123.89	1.275
		124.242	1.274
		124.595	1.273
		124.948	1.272
		125.303	1.271
		125.658	1.27
		126.014	1.269
		126.37	1.268
		126.728	1.267
		127.086	1.266
		127.446	1.265
		127.806	1.264
		128.167	1.263
		128.528	1.262
		128.891	1.261
		129.254	1.26
		129.619	1.259
		129.984	1.258
		130.35	1.257
		130.716	1.256
		131.084	1.255
		131.452	1.254
		131.822	1.253
		132.192	1.252
		132.563	1.251

## Sheet: Supplementary Figure 4
2θ (Degree)	RuO2 particle catalyst layer	2θ (Degree)	Cu dendrite catalyst layer
5.01313	4308	10.005	1
5.03939	4217	10.031	1
5.06565	4183	10.057	1.98016
5.09191	4126	10.083	2
5.11817	4157	10.109	4.88093
5.14443	4136	10.135	1.19845
5.17069	4160	10.161	1.94047
5.19695	4134	10.187	6.65272
5.22321	4028	10.213	2.39689
5.24948	4092	10.239	2
5.27574	4061	10.265	2
5.302	4149	10.291	2
5.32826	3949	10.317	5.52373
5.35452	4134	10.343	2.51596
5.38078	4072	10.369	3.72218
5.40704	4043	10.395	1.4465
5.4333	3956	10.421	1.84124
5.45956	3909	10.447	3.66264
5.48582	3845	10.473	1.5358
5.51208	4047	10.499	0.18852
5.53834	3894	10.525	4.00777
5.5646	3820	10.551	5.79163
5.59086	3861	10.577	4.43658
5.61712	3837	10.603	0.91285
5.64338	3949	10.629	1.52373
5.66964	3772	10.655	3.50389
5.6959	3769	10.681	4
5.72217	3848	10.707	2.5358
5.74843	3795	10.733	1.27782
5.77469	3777	10.759	1.71225
5.80095	3841	10.785	2
5.82721	3845	10.811	2.69241
5.85347	3651	10.837	0.95254
5.87973	3778	10.863	1.34513
5.90599	3688	10.889	2.66264
5.93225	3738	10.915	2.34728
5.95851	3761	10.941	0.71441
5.98477	3622	10.967	0
6.01103	3649	10.993	2.49181
6.03729	3631	11.019	2.16091
6.06355	3679	11.045	0.39689
6.08981	3562	11.071	0
6.11607	3567	11.097	1.16653
6.14233	3540	11.123	2
6.1686	3568	11.149	3.69026
6.19486	3691	11.175	2.78601
6.22112	3600	11.201	2.63072
6.24738	3487	11.227	4.53365
6.27364	3601	11.253	2.38135
6.2999	3569	11.279	1.02762
6.32616	3456	11.305	4.51943
6.35242	3628	11.331	5.02415
6.37868	3417	11.357	3
6.40494	3570	11.383	3.47412
6.4312	3445	11.409	3.07161
6.45746	3444	11.435	2.45427
6.48372	3415	11.461	2.55565
6.50998	3495	11.487	1.13114
6.53624	3444	11.513	1.27352
6.5625	3459	11.539	3.82917
6.58876	3516	11.565	4.59534
6.61502	3420	11.591	2.42104
6.64129	3421	11.617	0
6.66755	3458	11.643	1.12469
6.69381	3412	11.669	2.27005
6.72007	3383	11.695	0.64495
6.74633	3417	11.721	1.38051
6.77259	3297	11.747	2.65917
6.79885	3363	11.773	0
6.82511	3309	11.799	1.26145
6.85137	3312	11.825	4.30544
6.87763	3463	11.851	3.81793
6.90389	3311	11.877	0.71441
6.93015	3331	11.903	0.27567
6.95641	3347	11.929	1.26575
6.98267	3183	11.955	2.51166
7.00893	3316	11.981	3.01638
7.03519	3304	12.007	0.23598
7.06145	3378	12.033	2.35637
7.08771	3188	12.059	5.70317
7.11398	3377	12.085	1.41243
7.14024	3179	12.111	2.80371
7.1665	3215	12.137	2.37274
7.19276	3245	12.163	3.47065
7.21902	3280	12.189	1.33305
7.24528	3257	12.215	2.84339
7.27154	3165	12.241	2.29337
7.2978	3152	12.267	4
7.32406	3214	12.293	3.87316
7.35032	3236	12.319	2.64925
7.37658	3141	12.345	0
7.40284	3142	12.371	0.19414
7.4291	3268	12.397	1.91285
7.45536	3172	12.423	1.15445
7.48162	3159	12.449	2.79809
7.50788	3171	12.475	0.28691
7.53414	3215	12.501	4.7627
7.56041	3186	12.527	0.03754
7.58667	3115	12.553	1.02762
7.61293	3212	12.579	1.96461
7.63919	3161	12.605	0.03885
7.66545	3168	12.631	4.98924
7.69171	3130	12.657	1.0483
7.71797	3170	12.683	3.93401
7.74423	3057	12.709	2.06384
7.77049	3123	12.735	2.95816
7.79675	3129	12.761	3.94824
7.82301	3151	12.787	0.24674
7.84927	3039	12.813	0.92839
7.87553	3166	12.839	2.83694
7.90179	3146	12.865	0.27436
7.92805	3131	12.891	1.79725
7.95431	3077	12.917	1.1113
7.98057	3056	12.943	2.75756
8.00683	3020	12.969	1.26228
8.0331	3090	12.995	1
8.05936	3091	13.021	0.15099
8.08562	3146	13.047	2.51728
8.11188	3132	13.073	2.17083
8.13814	3115	13.099	2
8.1644	3067	13.125	3.61865
8.19066	3113	13.151	2.40119
8.21692	3084	13.177	2
8.24318	3061	13.203	1.22044
8.26944	3084	13.229	0.23036
8.2957	3008	13.255	3.79857
8.32196	3014	13.281	2.00084
8.34822	3123	13.307	2.47974
8.37448	2999	13.333	3
8.40074	2897	13.359	0.83993
8.427	3043	13.385	1.4202
8.45326	2960	13.411	0.59964
8.47952	3021	13.437	1.38051
8.50579	2936	13.463	1.31966
8.53205	3134	13.489	0.32959
8.55831	3043	13.515	1.98147
8.58457	2899	13.541	2.34943
8.61083	3016	13.567	0.71871
8.63709	3049	13.593	0
8.66335	3110	13.619	1.8624
8.68961	3063	13.645	3.61088
8.71587	2964	13.671	1.59617
8.74213	2935	13.697	1.18207
8.76839	2961	13.723	1.41889
8.79465	2934	13.749	2.14238
8.82091	2935	13.775	1.3162
8.84717	3151	13.801	0
8.87343	2920	13.827	1.08285
8.89969	2936	13.853	0.937
8.92595	2974	13.879	0
8.95222	3001	13.905	1.02331
8.97848	2936	13.931	2
9.00474	2914	13.957	1.50819
9.031	3021	13.983	0.51811
9.05726	2967	14.009	0
9.08352	2840	14.035	0.92409
9.10978	2940	14.061	1.54788
9.13604	2953	14.087	1.4422
9.1623	2970	14.113	1.13544
9.18856	2801	14.139	1.26707
9.21482	2993	14.165	3
9.24108	3025	14.191	2.59749
9.26734	2883	14.217	2
9.2936	2905	14.243	1.23467
9.31986	2959	14.269	1.49098
9.34612	2857	14.295	3.27436
9.37238	2870	14.321	2
9.39864	2877	14.347	1.65702
9.42491	2935	14.373	0.66695
9.45117	2885	14.399	0.32313
9.47743	2879	14.425	0.68679
9.50369	3008	14.451	0.30329
9.52995	2899	14.477	1
9.55621	2948	14.503	1.28344
9.58247	2918	14.529	1.45296
9.60873	2931	14.555	0.5272
9.63499	2795	14.581	2.25368
9.66125	2838	14.607	3
9.68751	2907	14.633	3.23383
9.71377	2826	14.659	3.10436
9.74003	2782	14.685	0.85595
9.76629	2900	14.711	3.3878
9.79255	2905	14.737	1.77657
9.81881	2959	14.763	4.26312
9.84507	2779	14.789	0.8257
9.87133	2821	14.815	0.32875
9.8976	2902	14.841	2
9.92386	2964	14.867	1.85547
9.95012	2860	14.893	1
9.97638	2806	14.919	1.12469
10.0026	2854	14.945	1.88524
10.0289	2818	14.971	1.20968
10.0552	2866	14.997	2.71524
10.0814	2790	15.023	0.17
10.1077	2879	15.049	2.15015
10.1339	2840	15.075	3.86969
10.1602	2821	15.101	2
10.1865	2787	15.127	1.95469
10.2127	2864	15.153	1.03539
10.239	2908	15.179	2
10.2652	2899	15.205	1.98446
10.2915	2765	15.231	1.00562
10.3178	2811	15.257	1.9957
10.344	2886	15.283	2
10.3703	2911	15.309	1.02415
10.3965	2841	15.335	1
10.4228	2878	15.361	0.04399
10.4491	2791	15.387	0
10.4753	2779	15.413	0
10.5016	2837	15.439	0
10.5279	2734	15.465	0
10.5541	2673	15.491	0
10.5804	2735	15.517	0.89647
10.6066	2825	15.543	0.11345
10.6329	2796	15.569	0
10.6592	2743	15.595	0
10.6854	2666	15.621	0
10.7117	2838	15.647	3.38745
10.7379	2715	15.673	1.48918
10.7642	2842	15.699	1
10.7904	2709	15.725	0.1829
10.8167	2752	15.751	3.22869
10.843	2858	15.777	1.60825
10.8692	2780	15.803	1
10.8955	2814	15.829	0.22259
10.9218	2861	15.855	0.76748
10.948	2632	15.881	1
10.9743	2766	15.907	0.25236
11.0005	2864	15.933	0.73772
11.0268	2696	15.959	1
11.0531	2720	15.985	0.28213
11.0793	2817	16.011	0.70795
11.1056	2809	16.037	0.30197
11.1318	2706	16.063	0
11.1581	2612	16.089	0.67818
11.1844	2785	16.115	0.33174
11.2106	2638	16.141	1.31668
11.2369	2771	16.167	0.70317
11.2631	2792	16.193	1.27699
11.2894	2678	16.219	1.37143
11.3157	2732	16.245	1
11.3419	2695	16.271	0.39127
11.3682	2703	16.297	0
11.3945	2813	16.323	0
11.4207	2792	16.349	1.15792
11.447	2771	16.375	1.43096
11.4732	2778	16.401	0.44088
11.4995	2653	16.427	0.54919
11.5258	2773	16.453	0.46073
11.552	2666	16.479	0.52935
11.5783	2630	16.505	2.03885
11.6045	2645	16.531	1.47149
11.6308	2756	16.557	0
11.657	2815	16.583	0
11.6833	2744	16.609	0.47974
11.7096	2817	16.635	1
11.7358	2742	16.661	0.54011
11.7621	2782	16.687	0
11.7884	2840	16.713	0.44005
11.8146	2633	16.739	0.56987
11.8409	2718	16.765	0
11.8671	2709	16.791	1.23084
11.8934	2712	16.817	5.0018
11.9197	2735	16.843	5.26694
11.9459	2753	16.869	1.76103
11.9722	2506	16.895	2.25882
11.9984	2683	16.921	0.63933
12.0247	2749	16.947	0
12.051	2696	16.973	0
12.0772	2777	16.999	0
12.1035	2693	17.025	0
12.1297	2761	17.051	0
12.156	2762	17.077	0
12.1823	2700	17.103	0
12.2085	2781	17.129	0
12.2348	2818	17.155	0
12.261	2708	17.181	0.78434
12.2873	2675	17.207	2.24543
12.3136	2667	17.233	0.48321
12.3398	2707	17.259	2.69504
12.3661	2734	17.285	4.11297
12.3924	2649	17.311	0.78816
12.4186	2677	17.337	0.20191
12.4449	2712	17.363	0.80801
12.4711	2733	17.389	0.36414
12.4974	2771	17.415	1.65571
12.5236	2703	17.441	0
12.5499	2694	17.467	0.45691
12.5762	2747	17.493	2.85762
12.6024	2737	17.519	1.73509
12.6287	2721	17.545	0.12254
12.6549	2648	17.571	0.88739
12.6812	2649	17.597	0.10269
12.7075	2709	17.623	0.90723
12.7337	2676	17.649	0
12.76	2628	17.675	0.29169
12.7863	2729	17.701	3.874
12.8125	2614	17.727	1.89384
12.8388	2584	17.753	0
12.865	2685	17.779	0
12.8913	2681	17.805	0.06994
12.9176	2718	17.831	2.97322
12.9438	2614	17.857	1.00694
12.9701	2576	17.883	2.98709
12.9963	2655	17.909	1.03275
13.0226	2600	17.935	0.0263
13.0489	2660	17.961	1.92756
13.0751	2637	17.987	2
13.1014	2689	18.013	2
13.1276	2471	18.039	2
13.1539	2563	18.065	1.07591
13.1802	2582	18.091	3.7425
13.2064	2671	18.117	0.38302
13.2327	2767	18.143	0
13.259	2650	18.169	0
13.2852	2565	18.195	1.74896
13.3115	2687	18.221	0.27089
13.3377	2689	18.247	1.70927
13.364	2661	18.273	0.31058
13.3902	2633	18.299	0
13.4165	2586	18.325	0
13.4428	2556	18.351	0
13.469	2654	18.377	0.80502
13.4953	2639	18.403	1.7951
13.5215	2642	18.429	0.42965
13.5478	2642	18.455	0.77525
13.5741	2641	18.481	1
13.6003	2732	18.507	3.26623
13.6266	2639	18.533	1.01805
13.6529	2550	18.559	0
13.6791	2596	18.585	1.45129
13.7054	2691	18.611	0.56856
13.7316	2695	18.637	0
13.7579	2620	18.663	0
13.7842	2592	18.689	1.37191
13.8104	2635	18.715	1.32397
13.8367	2762	18.741	1
13.8629	2563	18.767	2.96856
13.8892	2576	18.793	1.41494
13.9155	2576	18.819	0.63634
13.9417	2586	18.845	1
13.968	2594	18.871	2.233
13.9942	2644	18.897	1.78685
14.0205	2612	18.923	0.40335
14.0468	2614	18.949	0
14.073	2756	18.975	0.57681
14.0993	2600	19.001	0.43311
14.1256	2589	19.027	0.55696
14.1518	2492	19.053	1.54704
14.1781	2584	19.079	0.92576
14.2043	2658	19.105	0
14.2306	2624	19.131	0
14.2569	2538	19.157	0
14.2831	2544	19.183	2.98458
14.3094	2646	19.209	5.02498
14.3356	2559	19.235	2.56724
14.3619	2561	19.261	0.53234
14.3881	2591	19.287	0.45774
14.4144	2600	19.313	1.89564
14.4407	2592	19.339	1.68631
14.4669	2686	19.365	0.85595
14.4932	2677	19.391	2
14.5195	2514	19.417	1.18374
14.5457	2692	19.443	0
14.572	2531	19.469	0
14.5982	2414	19.495	0.37836
14.6245	2483	19.521	0.63156
14.6508	2553	19.547	0
14.677	2493	19.573	0.3486
14.7033	2565	19.599	1.33867
14.7295	2570	19.625	2.32875
14.7558	2571	19.651	2.04351
14.7821	2680	19.677	0
14.8083	2550	19.703	0.89695
14.8346	2602	19.729	2.71094
14.8608	2544	19.755	1.44172
14.8871	2462	19.781	0.53844
14.9134	2543	19.807	1.48141
14.9396	2485	19.833	0
14.9659	2500	19.859	0.4789
14.9921	2488	19.885	1.54094
15.0184	2551	19.911	0.43921
15.0447	2584	19.937	1.79032
15.0709	2480	19.963	0.80024
15.0972	2560	19.989	0.18984
15.1235	2406	20.015	1
15.1497	2594	20.041	1.33999
15.176	2547	20.067	2.51978
15.2022	2566	20.093	0
15.2285	2544	20.119	0.28046
15.2547	2444	20.145	1.73939
15.281	2430	20.171	0.12038
15.3073	2556	20.197	0.88954
15.3335	2535	20.223	0.30162
15.3598	2549	20.249	2.72815
15.386	2582	20.275	0
15.4123	2492	20.301	0.14154
15.4386	2418	20.327	1.8783
15.4648	2513	20.353	0.10186
15.4911	2521	20.379	2
15.5174	2553	20.405	1.93783
15.5436	2428	20.431	0
15.5699	2627	20.457	0
15.5961	2564	20.483	0
15.6224	2459	20.509	0
15.6487	2533	20.535	0
15.6749	2473	20.561	0.97155
15.7012	2472	20.587	0.03837
15.7274	2500	20.613	0.9517
15.7537	2481	20.639	2.88356
15.78	2510	20.665	2.06814
15.8062	2515	20.691	0.15612
15.8325	2488	20.717	1.82403
15.8587	2406	20.743	1.09791
15.885	2464	20.769	0.10783
15.9113	2505	20.795	0
15.9375	2446	20.821	0
15.9638	2485	20.847	0.8624
15.9901	2418	20.873	0.14752
16.0163	2483	20.899	0
16.0426	2468	20.925	0.83264
16.0688	2498	20.951	1
16.0951	2505	20.977	0.18721
16.1213	2530	21.003	0
16.1476	2517	21.029	0
16.1739	2506	21.055	0
16.2001	2427	21.081	0
16.2264	2470	21.107	0
16.2526	2553	21.133	0.75326
16.2789	2475	21.159	0.25666
16.3052	2600	21.185	0
16.3314	2496	21.211	0
16.3577	2554	21.237	0.71357
16.3839	2375	21.263	1
16.4102	2486	21.289	0.30627
16.4365	2477	21.315	0
16.4627	2455	21.341	0
16.489	2478	21.367	0
16.5153	2439	21.393	1.30807
16.5415	2443	21.419	2.64411
16.5678	2460	21.445	1.73162
16.594	2455	21.471	2.24854
16.6203	2488	21.497	1.15696
16.6466	2442	21.523	1.20885
16.6728	2524	21.549	1.4055
16.6991	2439	21.575	1
16.7253	2441	21.601	1
16.7516	2363	21.627	1
16.7779	2456	21.653	1.55481
16.8041	2417	21.679	0.91022
16.8304	2387	21.705	0
16.8566	2409	21.731	0
16.8829	2513	21.757	0
16.9092	2439	21.783	0.5052
16.9354	2350	21.809	1
16.9617	2407	21.835	1
16.988	2413	21.861	1
17.0142	2402	21.887	0.53449
17.0405	2510	21.913	0
17.0667	2408	21.939	0
17.093	2476	21.965	1.74298
17.1193	2280	21.991	2.29671
17.1455	2437	22.017	0
17.1718	2361	22.043	0.81196
17.198	2348	22.069	2.39606
17.2243	2263	22.095	1.8416
17.2506	2340	22.121	0
17.2768	2338	22.147	0
17.3031	2442	22.173	0.35637
17.3293	2373	22.199	0.65356
17.3556	2404	22.225	0
17.3819	2285	22.251	0
17.4081	2391	22.277	0
17.4344	2380	22.303	0.30676
17.4606	2434	22.329	1
17.4869	2417	22.355	1
17.5132	2477	22.381	1.27699
17.5394	2353	22.407	2
17.5657	2419	22.433	1.48571
17.5919	2407	22.459	0.24722
17.6182	2396	22.485	1.7119
17.6445	2484	22.511	3.09049
17.6707	2380	22.537	0
17.697	2300	22.563	0.20753
17.7232	2471	22.589	1.39522
17.7495	2330	22.615	2.81231
17.7758	2399	22.641	1.64447
17.802	2529	22.667	0
17.8283	2383	22.693	0.47376
17.8545	2269	22.719	2.556
17.8808	2400	22.745	0
17.9071	2344	22.771	0.12815
17.9333	2445	22.797	1
17.9596	2382	22.823	1
17.9858	2357	22.849	0.90161
18.0121	2402	22.875	0
18.0384	2366	22.901	0.07854
18.0646	2319	22.927	1.13724
18.0909	2437	22.953	2.8826
18.1171	2373	22.979	1
18.1434	2468	23.005	1
18.1697	2330	23.031	1.08679
18.1959	2448	23.057	3.92396
18.2222	2398	23.083	0
18.2485	2426	23.109	0
18.2747	2454	23.135	0
18.301	2459	23.161	0
18.3272	2364	23.187	1.9388
18.3535	2320	23.213	2
18.3798	2341	23.239	0.10089
18.406	2327	23.265	0
18.4323	2309	23.291	4.64854
18.4585	2334	23.317	2.24064
18.4848	2308	23.343	1.09014
18.5111	2411	23.369	1
18.5373	2353	23.395	1.89002
18.5636	2303	23.421	1.1199
18.5898	2366	23.447	0.12983
18.6161	2338	23.473	0
18.6424	2303	23.499	0
18.6686	2288	23.525	0
18.6949	2326	23.551	0
18.7212	2413	23.577	0
18.7474	2349	23.603	2.43192
18.7737	2400	23.629	3
18.7999	2320	23.655	1.41841
18.8262	2366	23.681	0.21913
18.8525	2319	23.707	3.85476
18.8787	2349	23.733	2.71691
18.905	2375	23.759	2
18.9312	2318	23.785	1.25882
18.9575	2359	23.811	2.46253
18.9838	2304	23.837	1.55732
19.01	2389	23.863	2.42284
19.0363	2260	23.889	2.2985
19.0625	2316	23.915	2
19.0888	2377	23.941	2
19.1151	2266	23.967	3.34346
19.1413	2313	23.993	2.67639
19.1676	2387	24.019	1.34812
19.1938	2354	24.045	0.35804
19.2201	2252	24.071	0
19.2464	2351	24.097	0.62212
19.2726	2400	24.123	0.3878
19.2989	2349	24.149	0.60227
19.3251	2432	24.175	1.59235
19.3514	2430	24.201	3.16486
19.3777	2291	24.227	2.85499
19.4039	2402	24.253	3.12517
19.4302	2325	24.279	2.89468
19.4564	2322	24.305	0.91452
19.4827	2345	24.331	0.53282
19.509	2403	24.357	1
19.5352	2408	24.383	3.05189
19.5615	2304	24.409	3.9939
19.5877	2397	24.435	1.52062
19.614	2368	24.461	0
19.6403	2417	24.487	0.47328
19.6665	2396	24.513	2.39008
19.6928	2261	24.539	2.18625
19.719	2258	24.565	0
19.7453	2304	24.591	0.43359
19.7716	2385	24.617	2.27101
19.7978	2321	24.643	3.58625
19.8241	2295	24.669	1.78852
19.8503	2432	24.695	1.18171
19.8766	2320	24.721	2.61602
19.9029	2356	24.747	2
19.9291	2353	24.773	2
19.9554	2350	24.799	2
19.9816	2353	24.825	2.34429
20.0079	2279	24.851	3.66874
20.0342	2299	24.877	4.02665
20.0604	2391	24.903	1.37095
20.0867	2288	24.929	1.21842
20.113	2389	24.955	3.11595
20.1392	2291	24.981	1.28476
20.1655	2299	25.007	2.54967
20.1917	2296	25.033	5.32457
20.218	2296	25.059	7.21505
20.2443	2394	25.085	2.24507
20.2705	2408	25.111	3
20.2968	2267	25.137	2.54955
20.323	2360	25.163	1.86121
20.3493	2332	25.189	4.38386
20.3756	2322	25.215	2.39092
20.4018	2314	25.241	4.55661
20.4281	2257	25.267	6.47316
20.4543	2299	25.293	3.83431
20.4806	2359	25.319	2.53269
20.5069	2459	25.345	0.43754
20.5331	2406	25.371	3
20.5594	2365	25.397	3.37801
20.5857	2540	25.423	5.65176
20.6119	2413	25.449	3.31847
20.6382	2381	25.475	5.51882
20.6644	2388	25.501	1.77682
20.6907	2368	25.527	9.61804
20.717	2359	25.553	5.19941
20.7432	2301	25.579	7.83036
20.7695	2377	25.605	4.86013
20.7957	2238	25.631	2.14681
20.822	2337	25.657	6.10712
20.8483	2278	25.683	10
20.8745	2379	25.709	10
20.9008	2326	25.735	10
20.927	2315	25.761	18.8838
20.9533	2320	25.787	19
20.9795	2237	25.813	30.607
21.0058	2396	25.839	33.872
21.0321	2321	25.865	25.4734
21.0583	2343	25.891	46.562
21.0846	2362	25.917	42.4347
21.1109	2371	25.943	42
21.1371	2365	25.969	27.4766
21.1634	2331	25.995	25.1022
21.1896	2334	26.021	17.8971
21.2159	2450	26.047	13.4882
21.2422	2388	26.073	6.92384
21.2684	2223	26.099	1.7095
21.2947	2258	26.125	6.08907
21.3209	2305	26.151	5.32349
21.3472	2290	26.177	2.515
21.3735	2324	26.203	4.45524
21.3997	2353	26.229	5
21.426	2342	26.255	4.20143
21.4522	2326	26.281	3.21136
21.4785	2302	26.307	3.77872
21.5048	2340	26.333	2.4624
21.531	2337	26.359	5.79439
21.5573	2363	26.385	7
21.5835	2395	26.411	3.30483
21.6098	2373	26.437	2.72911
21.6361	2360	26.463	3.71919
21.6623	2248	26.489	2.58147
21.6886	2266	26.515	2.69934
21.7148	2290	26.541	0.93173
21.7411	2360	26.567	3.3975
21.7674	2323	26.593	5.66958
21.7936	2392	26.619	2.04207
21.8199	2278	26.645	0.64973
21.8462	2301	26.671	3.55924
21.8724	2362	26.697	4.37011
21.8987	2263	26.723	1.52014
21.9249	2338	26.749	0
21.9512	2407	26.775	4.20085
21.9775	2358	26.801	5.2294
22.0037	2299	26.827	4
22.03	2346	26.853	2.85929
22.0562	2385	26.879	3.6813
22.0825	2383	26.905	2.24745
22.1088	2425	26.931	2.16235
22.135	2307	26.957	2.93867
22.1613	2397	26.983	2
22.1875	2335	27.009	2.51082
22.2138	2372	27.035	4.0018
22.2401	2391	27.061	4.01805
22.2663	2444	27.087	3
22.2926	2257	27.113	3.47113
22.3188	2424	27.139	4
22.3451	2427	27.165	2.19485
22.3714	2355	27.191	0.44136
22.3976	2312	27.217	0.56856
22.4239	2318	27.243	0
22.4502	2313	27.269	1.23479
22.4764	2313	27.295	3
22.5027	2313	27.321	3
22.5289	2359	27.347	1.85451
22.5552	2302	27.373	0.37191
22.5815	2313	27.399	1
22.6077	2339	27.425	1.35206
22.634	2301	27.451	2.34214
22.6602	2333	27.477	2.00334
22.6865	2353	27.503	0.3223
22.7127	2344	27.529	1
22.739	2391	27.555	1.90736
22.7653	2432	27.581	3.41494
22.7915	2261	27.607	2
22.8178	2382	27.633	2
22.844	2357	27.659	2.26276
22.8703	2387	27.685	2.24148
22.8966	2302	27.711	0.24292
22.9228	2407	27.737	1.233
22.9491	2424	27.763	2.22307
22.9754	2340	27.789	2.78685
23.0016	2303	27.815	2
23.0279	2359	27.841	1.61339
23.0541	2389	27.867	0.55015
23.0804	2330	27.893	3.34693
23.1067	2269	27.919	5.16354
23.1329	2346	27.945	5.23191
23.1592	2385	27.971	1.1437
23.1854	2280	27.997	2.40132
23.2117	2371	28.023	4.62845
23.238	2370	28.049	1.77214
23.2642	2388	28.075	0.41603
23.2905	2368	28.101	3.81183
23.3167	2397	28.127	2.08416
23.343	2397	28.153	2.77728
23.3693	2343	28.179	0.19295
23.3955	2338	28.205	2.89121
23.4218	2325	28.231	0.95553
23.448	2350	28.257	0
23.4743	2480	28.283	0.02463
23.5006	2415	28.309	1.01471
23.5268	2425	28.335	2
23.5531	2285	28.361	2
23.5794	2283	28.387	3.96988
23.6056	2367	28.413	0.09993
23.6319	2505	28.439	3.86038
23.6581	2301	28.465	3.04483
23.6844	2340	28.491	2.05475
23.7107	2456	28.517	3.87066
23.7369	2450	28.543	4
23.7632	2413	28.569	2.16903
23.7894	2377	28.595	1.09444
23.8157	2426	28.621	1
23.842	2344	28.647	0.11428
23.8682	2299	28.673	3.50318
23.8945	2296	28.699	0.53651
23.9207	2471	28.725	2.56785
23.947	2370	28.751	5.53808
23.9733	2283	28.777	5.1639
23.9995	2401	28.803	4.17382
24.0258	2259	28.829	4.81626
24.052	2433	28.855	4.19366
24.0783	2432	28.881	3.20358
24.1046	2364	28.907	3.78649
24.1308	2405	28.933	2.44686
24.1571	2390	28.959	0.4667
24.1833	2360	28.985	2.27018
24.2096	2388	29.011	1.50639
24.2359	2385	29.037	0.26312
24.2621	2421	29.063	2.18088
24.2884	2346	29.089	1.56593
24.3147	2431	29.115	3.12134
24.3409	2300	29.141	3.30281
24.3672	2331	29.167	3.68727
24.3934	2416	29.193	1.96796
24.4197	2493	29.219	0.33257
24.4459	2290	29.245	2.63001
24.4722	2384	29.271	1.40968
24.4985	2432	29.297	1.91298
24.5247	2289	29.323	3
24.551	2249	29.349	1.76437
24.5772	2447	29.375	2.82368
24.6035	2383	29.401	3.40203
24.6298	2441	29.427	4.17609
24.656	2388	29.453	2.10937
24.6823	2355	29.479	0
24.7085	2463	29.505	1.11656
24.7348	2342	29.531	1.45164
24.7611	2314	29.557	3.15374
24.7873	2425	29.583	2.35743
24.8136	2430	29.609	0.51859
24.8399	2357	29.635	2.01734
24.8661	2370	29.661	2.00251
24.8924	2376	29.687	0.51118
24.9186	2267	29.713	0.9578
24.9449	2347	29.739	1.53102
24.9712	2232	29.765	1.91812
24.9974	2251	29.791	3
25.0237	2455	29.817	2.56079
25.0499	2367	29.843	3.28787
25.0762	2330	29.869	5
25.1025	2251	29.895	3.36222
25.1287	2424	29.921	2.5981
25.155	2344	29.947	4.6104
25.1812	2386	29.973	2.86096
25.2075	2403	29.999	1.36976
25.2338	2359	30.025	2.71967
25.26	2338	30.051	5.74956
25.2863	2422	30.077	6.28008
25.3126	2393	30.103	0.66993
25.3388	2389	30.129	3.5216
25.3651	2368	30.155	7.89777
25.3913	2324	30.181	1.3003
25.4176	2389	30.207	2
25.4439	2436	30.233	2
25.4701	2214	30.259	1.72947
25.4964	2370	30.285	1.26061
25.5226	2374	30.311	3.00276
25.5489	2316	30.337	5.03693
25.5752	2401	30.363	1.76916
25.6014	2471	30.389	1.66277
25.6277	2331	30.415	4.211
25.6539	2360	30.441	4.79892
25.6802	2335	30.467	3.23538
25.7065	2435	30.493	0.90617
25.7327	2289	30.519	4.65738
25.759	2489	30.545	3
25.7852	2212	30.571	3
25.8115	2297	30.597	3.42463
25.8378	2307	30.623	5.34189
25.864	2385	30.649	1.2434
25.8903	2404	30.675	2.66467
25.9165	2371	30.701	0.40742
25.9428	2395	30.727	4.36773
25.9691	2318	30.753	7.42593
25.9953	2417	30.779	1.14418
26.0216	2426	30.805	3.12433
26.0478	2461	30.831	4.79103
26.0741	2357	30.857	1
26.1004	2451	30.883	1.0648
26.1266	2364	30.909	3
26.1529	2373	30.935	3.03766
26.1791	2430	30.961	5.98947
26.2054	2335	30.987	2.02916
26.2317	2493	31.013	3.96558
26.2579	2374	31.039	4
26.2842	2402	31.065	5.92589
26.3104	2441	31.091	6.95302
26.3367	2479	31.117	2.28451
26.363	2446	31.143	1.06682
26.3892	2449	31.169	1.92325
26.4155	2542	31.195	8.39332
26.4417	2378	31.221	2.67614
26.468	2356	31.247	4.68046
26.4943	2457	31.273	3.23287
26.5205	2373	31.299	1.25272
26.5468	2412	31.325	1.86372
26.573	2360	31.351	1.1462
26.5993	2371	31.377	10.2826
26.6256	2438	31.403	4.49442
26.6518	2417	31.429	4.64806
26.6781	2288	31.455	3.37178
26.7044	2465	31.481	5.41256
26.7306	2421	31.507	6
26.7569	2396	31.533	5.21566
26.7831	2399	31.559	5.77442
26.8094	2483	31.585	4.47101
26.8357	2389	31.611	3.24543
26.8619	2450	31.637	3.74465
26.8882	2527	31.663	1.79581
26.9144	2354	31.689	0.27519
26.9407	2446	31.715	0.71489
26.967	2416	31.741	3.11489
26.9932	2398	31.767	6.08512
27.0195	2493	31.793	5.62976
27.0457	2330	31.819	3.64961
27.072	2427	31.845	3.66527
27.0983	2340	31.871	4
27.1245	2318	31.897	2.70914
27.1508	2382	31.923	2
27.1771	2458	31.949	1.37441
27.2033	2430	31.975	0.38434
27.2296	2438	32.001	1.21148
27.2558	2447	32.027	0.80836
27.2821	2515	32.053	1.75769
27.3084	2381	32.079	2.42403
27.3346	2384	32.105	3.1321
27.3609	2486	32.131	1.77548
27.3871	2483	32.157	2.18483
27.4134	2438	32.183	4.53628
27.4397	2431	32.209	2.89455
27.4659	2390	32.235	4.09864
27.4922	2512	32.261	4.46741
27.5184	2497	32.287	2.4966
27.5447	2488	32.313	2.51333
27.571	2338	32.339	3.43025
27.5972	2405	32.365	5
27.6235	2396	32.391	3.17238
27.6497	2432	32.417	2.34095
27.676	2365	32.443	3.56294
27.7023	2437	32.469	3.85428
27.7285	2428	32.495	5.83443
27.7548	2457	32.521	7
27.781	2333	32.547	5.41051
27.8073	2331	32.573	5.71215
27.8336	2404	32.599	6.22472
27.8598	2362	32.625	1.47042
27.8861	2405	32.651	2.92695
27.9123	2578	32.677	1.34776
27.9386	2450	32.703	2
27.9649	2495	32.729	2
27.9911	2403	32.755	2.95398
28.0174	2453	32.781	3.45964
28.0436	2373	32.807	3.27964
28.0699	2330	32.833	8.69418
28.0962	2371	32.859	3.2783
28.1224	2421	32.885	4.80515
28.1487	2474	32.911	6.48308
28.1749	2401	32.937	4.50292
28.2012	2446	32.963	2.52277
28.2275	2507	32.989	1.91477
28.2537	2392	33.015	5
28.28	2474	33.041	4.79115
28.3062	2483	33.067	3.40322
28.3325	2440	33.093	1.56701
28.3588	2491	33.119	3.28367
28.385	2409	33.145	0.50748
28.4113	2457	33.171	2.84076
28.4376	2360	33.197	2.14931
28.4638	2368	33.223	3.41818
28.4901	2402	33.249	6.12947
28.5163	2336	33.275	6.16316
28.5426	2445	33.301	0.54813
28.5689	2518	33.327	4.50148
28.5951	2394	33.353	0.53869
28.6214	2389	33.379	5.60071
28.6476	2389	33.405	1
28.6739	2468	33.431	1.24006
28.7002	2441	33.457	4.89982
28.7264	2443	33.483	3.04017
28.7527	2379	33.509	3.90926
28.7789	2414	33.535	1.02033
28.8052	2421	33.561	2
28.8315	2451	33.587	2.00048
28.8577	2357	33.613	2.99056
28.884	2356	33.639	2.01936
28.9102	2408	33.665	3.94143
28.9365	2474	33.691	4.96079
28.9628	2344	33.717	2.14739
28.989	2505	33.743	7.64568
29.0153	2434	33.769	0.5518
29.0416	2461	33.795	5.52661
29.0678	2453	33.821	1.4441
29.0941	2413	33.847	5.50629
29.1203	2417	33.873	2.43466
29.1466	2439	33.899	0.23717
29.1729	2458	33.925	2.61447
29.1991	2457	33.951	3
29.2254	2403	33.977	4.70329
29.2516	2305	34.003	4.15828
29.2779	2513	34.029	5.6636
29.3041	2407	34.055	1.8906
29.3304	2422	34.081	4.24783
29.3567	2435	34.107	7.4061
29.3829	2434	34.133	6.41578
29.4092	2425	34.159	4.43562
29.4355	2345	34.185	2.45546
29.4617	2371	34.211	2.76235
29.488	2412	34.237	1.49515
29.5142	2351	34.263	2.485
29.5405	2449	34.289	0.80226
29.5668	2335	34.315	1.44531
29.593	2376	34.341	2.71273
29.6193	2356	34.367	3.70281
29.6455	2441	34.393	4
29.6718	2416	34.419	6.0489
29.6981	2485	34.445	4.98087
29.7243	2409	34.471	1.34751
29.7506	2369	34.497	1.9596
29.7768	2319	34.523	6.21639
29.8031	2486	34.549	4.19987
29.8294	2292	34.575	4.49373
29.8556	2311	34.601	4.77298
29.8819	2334	34.627	2.79282
29.9081	2313	34.653	6.15567
29.9344	2320	34.679	6.66502
29.9607	2371	34.705	5
29.9869	2356	34.731	5.5639
30.0132	2467	34.757	7.10795
30.0394	2374	34.783	6.36783
30.0657	2385	34.809	3.93173
30.092	2266	34.835	2.47579
30.1182	2336	34.861	3.02858
30.1445	2364	34.887	5.5131
30.1708	2423	34.913	4.52778
30.197	2468	34.939	1.51548
30.2233	2508	34.965	4.32219
30.2495	2409	34.991	4.28259
30.2758	2457	35.017	1.81902
30.3021	2462	35.043	3.11034
30.3283	2397	35.069	2.86982
30.3546	2434	35.095	4
30.3808	2451	35.121	3.58493
30.4071	2342	35.147	4.21543
30.4334	2501	35.173	5.20956
30.4596	2422	35.199	5.54119
30.4859	2398	35.225	8.37538
30.5121	2369	35.251	6.44182
30.5384	2296	35.277	3.06659
30.5647	2409	35.303	5.34561
30.5909	2452	35.329	4.99294
30.6172	2315	35.355	4.30306
30.6434	2424	35.381	5.73663
30.6697	2355	35.407	2.38816
30.696	2420	35.433	1.88799
30.7222	2356	35.459	3.71392
30.7485	2386	35.485	3.27615
30.7747	2303	35.511	3.46754
30.801	2352	35.537	3.79416
30.8273	2350	35.563	7.2753
30.8535	2380	35.589	2.23646
30.8798	2363	35.615	2.54692
30.9061	2511	35.641	1.43324
30.9323	2362	35.667	2.58661
30.9586	2443	35.693	1.7871
30.9848	2304	35.719	5
31.0111	2372	35.745	5.17693
31.0373	2448	35.771	6.66803
31.0636	2458	35.797	8.42914
31.0899	2467	35.823	1.47163
31.1161	2443	35.849	10
31.1424	2322	35.875	9.87268
31.1686	2370	35.901	8.06083
31.1949	2341	35.927	1.53737
31.2212	2414	35.953	5.70734
31.2474	2348	35.979	3.43815
31.2737	2392	36.005	7.84459
31.3	2364	36.031	5.93221
31.3262	2503	36.057	5
31.3525	2378	36.083	4.80824
31.3787	2352	36.109	1.07604
31.405	2482	36.135	2.9719
31.4313	2465	36.161	2.01817
31.4575	2384	36.187	3.02475
31.4838	2408	36.213	5.99499
31.51	2350	36.239	1.05797
31.5363	2268	36.265	6.87091
31.5626	2456	36.291	4.09431
31.5888	2468	36.317	4.95864
31.6151	2391	36.343	8.79487
31.6413	2313	36.369	6.18361
31.6676	2382	36.395	3.21338
31.6939	2445	36.421	1.1621
31.7201	2437	36.447	4.63611
31.7464	2347	36.473	5.89911
31.7726	2385	36.499	2.44326
31.7989	2278	36.525	3.75852
31.8252	2484	36.551	4.86934
31.8514	2389	36.577	5.85942
31.8777	2404	36.603	7.69899
31.9039	2409	36.629	6.32086
31.9302	2421	36.655	5.17035
31.9565	2306	36.681	5.81973
31.9827	2319	36.707	2.76078
32.009	2447	36.733	2
32.0352	2390	36.759	5.15984
32.0615	2361	36.785	3.65988
32.0878	2341	36.811	4.54023
32.114	2398	36.837	5
32.1403	2417	36.863	2.74918
32.1666	2428	36.889	4.9614
32.1928	2385	36.915	4.53915
32.2191	2377	36.941	3.2795
32.2453	2349	36.967	3.71058
32.2716	2384	36.993	6.80264
32.2979	2383	37.019	5.92779
32.3241	2413	37.045	5.68082
32.3504	2292	37.071	3.98732
32.3766	2406	37.097	4.32194
32.4029	2355	37.123	1.74476
32.4292	2350	37.149	3.84676
32.4554	2338	37.175	6
32.4817	2411	37.201	6
32.5079	2353	37.227	7.22272
32.5342	2339	37.253	3.78994
32.5605	2353	37.279	6.32364
32.5867	2389	37.305	7.67363
32.613	2382	37.331	3.71332
32.6392	2389	37.357	2
32.6655	2349	37.383	4.75913
32.6918	2388	37.409	7.5419
32.718	2297	37.435	9.06396
32.7443	2391	37.461	10
32.7706	2443	37.487	7.95145
32.7968	2290	37.513	6.50221
32.8231	2432	37.539	6.50771
32.8493	2348	37.565	4.55289
32.8756	2376	37.591	6.77958
32.9019	2417	37.617	8.22485
32.9281	2317	37.643	10.8838
32.9544	2372	37.669	18.4427
32.9806	2358	37.695	21.1638
33.0069	2381	37.721	21.0402
33.0331	2324	37.747	17
33.0594	2381	37.773	14.985
33.0857	2338	37.799	13.5723
33.1119	2363	37.825	16.3832
33.1382	2392	37.851	14.0142
33.1645	2338	37.877	8.6367
33.1907	2320	37.903	8.35338
33.217	2409	37.929	7.28271
33.2432	2361	37.955	5.00061
33.2695	2389	37.981	6.67639
33.2958	2298	38.007	5.68631
33.322	2370	38.033	4.69623
33.3483	2418	38.059	3.41231
33.3745	2360	38.085	1.71608
33.4008	2433	38.111	2.91801
33.4271	2410	38.137	7.73592
33.4533	2321	38.163	5.98337
33.4796	2407	38.189	4.22117
33.5058	2395	38.215	6.59412
33.5321	2495	38.241	2.67317
33.5584	2405	38.267	4.57106
33.5846	2335	38.293	4.02273
33.6109	2224	38.319	7.02688
33.6371	2402	38.345	3
33.6634	2396	38.371	3.52434
33.6897	2439	38.397	5.50543
33.7159	2275	38.423	3.61974
33.7422	2449	38.449	5.98492
33.7685	2381	38.475	0.81054
33.7947	2330	38.501	5.74967
33.821	2302	38.527	3.88475
33.8472	2366	38.553	3.21065
33.8735	2324	38.579	4.6184
33.8997	2330	38.605	1.51287
33.926	2384	38.631	6.77333
33.9523	2450	38.657	4.06563
33.9785	2375	38.683	5.11142
34.0048	2325	38.709	6.90842
34.0311	2356	38.735	5.03587
34.0573	2423	38.761	6.02594
34.0836	2443	38.787	6.93591
34.1098	2283	38.813	3
34.1361	2396	38.839	3
34.1624	2397	38.865	4.97251
34.1886	2447	38.891	4.02367
34.2149	2356	38.917	4
34.2411	2396	38.943	9.73893
34.2674	2318	38.969	6.21374
34.2937	2415	38.995	6.93664
34.3199	2353	39.021	3.29311
34.3462	2397	39.047	7.584
34.3724	2274	39.073	9.81375
34.3987	2326	39.099	7.30914
34.425	2341	39.125	5.22594
34.4512	2432	39.151	4.12289
34.4775	2425	39.177	4.86719
34.5037	2377	39.203	3.28547
34.53	2269	39.229	1.30531
34.5563	2483	39.255	5.1871
34.5825	2428	39.281	8.4825
34.6088	2534	39.307	6.54727
34.635	2333	39.333	3.57704
34.6613	2453	39.359	1.40454
34.6876	2449	39.385	7.30247
34.7138	2510	39.411	6.66634
34.7401	2443	39.437	11.3758
34.7664	2420	39.463	6.93566
34.7926	2437	39.489	3.50376
34.8189	2418	39.515	3
34.8451	2404	39.541	5.9131
34.8714	2411	39.567	2.68988
34.8976	2407	39.593	2.41686
34.9239	2369	39.619	3
34.9502	2357	39.645	3.68859
34.9764	2366	39.671	5.35733
35.0027	2515	39.697	3.99377
35.029	2374	39.723	1.68236
35.0552	2344	39.749	6.84008
35.0815	2383	39.775	5.52718
35.1077	2393	39.801	3.62905
35.134	2426	39.827	4.61913
35.1603	2320	39.853	7.43683
35.1865	2384	39.879	6.60286
35.2128	2385	39.905	4.41064
35.239	2382	39.931	2.84112
35.2653	2422	39.957	3.13904
35.2916	2360	39.983	2.32121
35.3178	2436	40.009	4.84772
35.3441	2386	40.035	6.9205
35.3703	2342	40.061	2.82102
35.3966	2420	40.087	2.07963
35.4229	2359	40.113	2.98003
35.4491	2354	40.139	0.99987
35.4754	2517	40.165	5.39155
35.5016	2472	40.191	6.67804
35.5279	2436	40.217	2.94059
35.5542	2352	40.243	3.53963
35.5804	2435	40.269	3
35.6067	2430	40.295	3.44053
35.633	2359	40.321	3.56939
35.6592	2397	40.347	3
35.6855	2368	40.373	3
35.7117	2431	40.399	2.59916
35.738	2387	40.425	2.78184
35.7642	2409	40.451	2.47602
35.7905	2409	40.477	0.74215
35.8168	2484	40.503	2
35.843	2387	40.529	3.05369
35.8693	2446	40.555	4.31739
35.8956	2403	40.581	4.65692
35.9218	2374	40.607	7.03562
35.9481	2368	40.633	4.37692
35.9743	2379	40.659	4.8097
36.0006	2332	40.685	7.24983
36.0269	2448	40.711	4.12709
36.0531	2325	40.737	6.72815
36.0794	2410	40.763	7.30964
36.1056	2310	40.789	8.22794
36.1319	2266	40.815	1.93667
36.1582	2333	40.841	6.60703
36.1844	2374	40.867	2
36.2107	2375	40.893	3.91085
36.2369	2339	40.919	10.1904
36.2632	2383	40.945	6.61506
36.2895	2302	40.971	5.54765
36.3157	2302	40.997	7.82737
36.342	2362	41.023	6.18648
36.3682	2307	41.049	2.45835
36.3945	2276	41.075	4.85714
36.4208	2343	41.101	3.60119
36.447	2286	41.127	1.61508
36.4733	2285	41.153	5.66072
36.4995	2424	41.179	2.79366
36.5258	2261	41.205	1.55949
36.5521	2294	41.231	7.33331
36.5783	2194	41.257	10.4128
36.6046	2325	41.283	3.19045
36.6309	2205	41.309	5.7322
36.6571	2274	41.335	1.17455
36.6834	2276	41.361	5
36.7096	2260	41.387	4.88104
36.7359	2330	41.413	0.01387
36.7621	2210	41.439	1.0079
36.7884	2249	41.465	2.98805
36.8147	2287	41.491	12.841
36.8409	2249	41.517	8.12909
36.8672	2231	41.543	6.07148
36.8935	2298	41.569	5.04566
36.9197	2305	41.595	7.83324
36.946	2203	41.621	1.45855
36.9722	2272	41.647	6.54742
36.9985	2254	41.673	5.1707
37.0248	2198	41.699	5.90473
37.051	2123	41.725	3.31559
37.0773	2213	41.751	7.4244
37.1035	2162	41.777	7.12504
37.1298	2257	41.803	7
37.1561	2254	41.829	6.14489
37.1823	2173	41.855	4.30962
37.2086	2175	41.881	3.16473
37.2348	2173	41.907	2.17465
37.2611	2180	41.933	6.07712
37.2874	2180	41.959	5.389
37.3136	2230	41.985	10.5691
37.3399	2123	42.011	5.71474
37.3661	2079	42.037	4.77574
37.3924	2106	42.063	5
37.4187	2097	42.089	3.48822
37.4449	2164	42.115	5.98387
37.4712	2124	42.141	6.26395
37.4975	2118	42.167	3.0955
37.5237	2191	42.193	3.4324
37.55	2092	42.219	5.41256
37.5762	1996	42.245	8.78543
37.6025	2009	42.271	8.62713
37.6287	2012	42.297	7.32349
37.655	2002	42.323	3.66705
37.6813	2155	42.349	3.31334
37.7075	2097	42.375	5.29349
37.7338	2065	42.401	3.45271
37.76	2054	42.427	4.5076
37.7863	1990	42.453	6
37.8126	1983	42.479	6
37.8388	2064	42.505	8.38854
37.8651	2044	42.531	10
37.8914	2077	42.557	11.7319
37.9176	1972	42.583	13
37.9439	2105	42.609	13
37.9701	2033	42.635	16.8327
37.9964	2062	42.661	23.2256
38.0227	2027	42.687	47.1071
38.0489	2037	42.713	75.8374
38.0752	2034	42.739	82.9687
38.1014	2029	42.765	66.5606
38.1277	2049	42.791	39.8003
38.154	1991	42.817	32.2587
38.1802	2003	42.843	41.277
38.2065	1960	42.869	38.1267
38.2328	1950	42.895	23.2755
38.259	2030	42.921	13.2465
38.2853	2026	42.947	11
38.3115	2077	42.973	9.7444
38.3378	2016	42.999	8
38.364	1904	43.025	8
38.3903	1997	43.051	8.38877
38.4166	1879	43.077	7.86347
38.4428	2032	43.103	4.89324
38.4691	1950	43.129	4.077
38.4954	1950	43.155	8.44354
38.5216	1934	43.181	9.2693
38.5479	1969	43.207	3.97539
38.5741	1982	43.233	6.40345
38.6004	1948	43.259	3.30939
38.6266	1996	43.285	4.59893
38.6529	1945	43.311	5.71046
38.6792	1904	43.337	3.88152
38.7054	1913	43.363	3.15759
38.7317	1985	43.389	7.18157
38.758	1914	43.415	3.74898
38.7842	1861	43.441	7.56041
38.8105	2027	43.467	2.76999
38.8367	1989	43.493	3.98078
38.863	1831	43.519	9.73901
38.8893	1739	43.545	5
38.9155	1942	43.571	4.80968
38.9418	1902	43.597	5.08239
38.968	1941	43.623	9.3181
38.9943	1851	43.649	6
39.0206	1940	43.675	6.30126
39.0468	1848	43.701	8.70354
39.0731	1854	43.727	12.3461
39.0993	1932	43.753	8.84605
39.1256	1828	43.779	14.6672
39.1519	1925	43.805	11.4949
39.1781	1876	43.831	7.81988
39.2044	1899	43.857	16.6494
39.2306	1861	43.883	24.7125
39.2569	1926	43.909	36.8825
39.2832	1898	43.935	82.3366
39.3094	1842	43.961	106.71
39.3357	1834	43.987	99.9053
39.362	1889	44.013	96.3291
39.3882	1853	44.039	66
39.4145	1880	44.065	65.9928
39.4407	1800	44.091	62.0325
39.467	1833	44.117	61.0181
39.4933	1737	44.143	48.3636
39.5195	1832	44.169	28.7579
39.5458	1835	44.195	14.6694
39.572	1830	44.221	11.1732
39.5983	1853	44.247	5.40596
39.6245	1834	44.273	4.07758
39.6508	1848	44.299	6.73749
39.6771	1788	44.325	7.90257
39.7033	1755	44.351	8
39.7296	1841	44.377	13.2964
39.7559	1879	44.403	5.27193
39.7821	1748	44.429	2.27423
39.8084	1789	44.455	9.67666
39.8346	1834	44.481	3.41264
39.8609	1770	44.507	2.83312
39.8872	1784	44.533	7.93917
39.9134	1793	44.559	3.30709
39.9397	1883	44.585	2
39.9659	1716	44.611	5.17371
39.9922	1909	44.637	3.64948
40.0185	1849	44.663	6.09434
40.0447	1822	44.689	7.76366
40.071	1805	44.715	4.2313
40.0973	1841	44.741	3.74382
40.1235	1738	44.767	6.93558
40.1498	1788	44.793	3.65617
40.176	1749	44.819	4.8562
40.2023	1833	44.845	6
40.2285	1781	44.871	4.61159
40.2548	1711	44.897	4
40.2811	1685	44.923	2.65128
40.3073	1735	44.949	0.67112
40.3336	1758	44.975	3.27258
40.3599	1770	45.001	5
40.3861	1774	45.027	3.73066
40.4124	1761	45.053	5.499
40.4386	1774	45.079	3.92586
40.4649	1791	45.105	5.02452
40.4911	1752	45.131	5.21505
40.5174	1792	45.157	4.58506
40.5437	1741	45.183	6.15028
40.5699	1763	45.209	7.56522
40.5962	1741	45.235	4.11295
40.6225	1757	45.261	3.18148
40.6487	1759	45.287	5.53545
40.675	1735	45.313	6
40.7012	1747	45.339	6
40.7275	1735	45.365	3.97727
40.7538	1725	45.391	3.48728
40.78	1710	45.417	4.51416
40.8063	1725	45.443	6.37958
40.8325	1749	45.469	5.27206
40.8588	1746	45.495	1
40.8851	1762	45.521	3.67689
40.9113	1778	45.547	5.69132
40.9376	1752	45.573	5.70521
40.9638	1705	45.599	7.16724
40.9901	1737	45.625	6
41.0164	1821	45.651	8.37922
41.0426	1721	45.677	8.90708
41.0689	1749	45.703	4
41.0951	1767	45.729	4.73354
41.1214	1770	45.755	5.64315
41.1477	1655	45.781	5.34693
41.1739	1678	45.807	4.98899
41.2002	1750	45.833	2.67292
41.2264	1721	45.859	3.58579
41.2527	1658	45.885	5.46382
41.279	1717	45.911	2.29731
41.3052	1718	45.937	3.28739
41.3315	1673	45.963	4.83241
41.3578	1778	45.989	7.53509
41.384	1702	46.015	7.45425
41.4103	1704	46.041	3.99081
41.4365	1759	46.067	6.04888
41.4628	1718	46.093	3.68357
41.4891	1728	46.119	5.56413
41.5153	1703	46.145	4
41.5416	1779	46.171	3.80191
41.5678	1766	46.197	3.37634
41.5941	1823	46.223	5.17825
41.6204	1753	46.249	5.49503
41.6466	1733	46.275	3
41.6729	1721	46.301	2.85152
41.6991	1706	46.327	1.86144
41.7254	1750	46.353	1.77181
41.7517	1773	46.379	6.28772
41.7779	1764	46.405	1.10879
41.8042	1840	46.431	2.19774
41.8304	1727	46.457	3.73316
41.8567	1758	46.483	1.23707
41.883	1744	46.509	3.7927
41.9092	1776	46.535	1.29589
41.9355	1807	46.561	5.90149
41.9618	1836	46.587	3.96067
41.988	1770	46.613	2.97059
42.0143	1751	46.639	2.01949
42.0405	1753	46.665	3.0287
42.0668	1821	46.691	5.99894
42.093	1779	46.717	6.98972
42.1193	1805	46.743	4.0606
42.1456	1760	46.769	5.93976
42.1718	1680	46.795	9.83982
42.1981	1830	46.821	4.2998
42.2244	1747	46.847	7.76045
42.2506	1787	46.873	7.06981
42.2769	1851	46.899	2.39867
42.3031	1831	46.925	5.64138
42.3294	1870	46.951	4.19916
42.3556	1822	46.977	8.4525
42.3819	1861	47.003	5.47769
42.4082	1835	47.029	3.25869
42.4344	1786	47.055	5.5822
42.4607	1771	47.081	4.29838
42.487	1803	47.107	0.63645
42.5132	1783	47.133	3.32386
42.5395	1824	47.159	3.17896
42.5657	1893	47.185	1.37776
42.592	1781	47.211	5.006
42.6183	1772	47.237	1.25234
42.6445	1810	47.263	2.34406
42.6708	1776	47.289	1.45714
42.697	1768	47.315	4.04604
42.7233	1780	47.341	5.75159
42.7496	1843	47.367	3.775
42.7758	1818	47.393	4.46349
42.8021	1802	47.419	4.27818
42.8283	1808	47.445	2.5762
42.8546	1780	47.471	0.59605
42.8809	1937	47.497	2.07616
42.9071	1828	47.523	4.36426
42.9334	1829	47.549	2.31116
42.9597	1800	47.575	4.31144
42.9859	1750	47.601	4.69527
43.0122	1754	47.627	3.35756
43.0384	1806	47.653	2.36748
43.0647	1782	47.679	6.35819
43.0909	1851	47.705	7.77465
43.1172	1801	47.731	7
43.1435	1839	47.757	5.22151
43.1697	1778	47.783	5.16582
43.196	1746	47.809	6
43.2223	1767	47.835	6.56306
43.2485	1708	47.861	5.89372
43.2748	1730	47.887	3.91356
43.301	1661	47.913	4.59989
43.3273	1827	47.939	3.9065
43.3536	1746	47.965	3.54036
43.3798	1729	47.991	3.48941
43.4061	1738	48.017	2
43.4323	1792	48.043	2.48369
43.4586	1787	48.069	3.94753
43.4849	1716	48.095	4.07232
43.5111	1727	48.121	2.54608
43.5374	1725	48.147	2.444
43.5636	1685	48.173	5.60445
43.5899	1768	48.199	6.45509
43.6162	1765	48.225	3
43.6424	1732	48.251	3.40431
43.6687	1775	48.277	5.18316
43.6949	1666	48.303	5.84661
43.7212	1782	48.329	4.37454
43.7475	1684	48.355	5.72924
43.7737	1591	48.381	7.3547
43.8	1687	48.407	7.65523
43.8263	1732	48.433	5.32574
43.8525	1728	48.459	2.32493
43.8788	1604	48.485	2.68499
43.905	1711	48.511	2.61017
43.9313	1687	48.537	3.70484
43.9575	1720	48.563	3
43.9838	1623	48.589	3.27532
44.0101	1710	48.615	3.46921
44.0363	1658	48.641	2.51095
44.0626	1729	48.667	4.24555
44.0889	1677	48.693	4.05749
44.1151	1634	48.719	1.45141
44.1414	1642	48.745	3.21578
44.1676	1707	48.771	3.38241
44.1939	1682	48.797	2.17564
44.2201	1660	48.823	6.62797
44.2464	1594	48.849	5
44.2727	1652	48.875	5
44.2989	1545	48.901	6.09375
44.3252	1614	48.927	10.683
44.3515	1620	48.953	3
44.3777	1586	48.979	3.25297
44.404	1588	49.005	4.88344
44.4302	1642	49.031	3.68008
44.4565	1603	49.057	1.5803
44.4828	1648	49.083	6.56603
44.509	1597	49.109	2.38436
44.5353	1661	49.135	6.5983
44.5615	1585	49.161	1.17108
44.5878	1615	49.187	4.28263
44.6141	1633	49.213	9.81409
44.6403	1590	49.239	5
44.6666	1533	49.265	4.98266
44.6928	1545	49.291	4.02966
44.7191	1594	49.317	7.98997
44.7454	1695	49.343	6.02486
44.7716	1507	49.369	2.0894
44.7979	1571	49.395	3.93545
44.8242	1610	49.421	6.87341
44.8504	1519	49.447	4.15635
44.8767	1524	49.473	6.81388
44.9029	1495	49.499	3.28785
44.9292	1579	49.525	3.91812
44.9554	1557	49.551	4.90819
44.9817	1560	49.577	5
45.008	1502	49.603	0.55826
45.0342	1525	49.629	1.75685
45.0605	1564	49.655	8.94803
45.0868	1530	49.681	3.13135
45.113	1511	49.707	2.84866
45.1393	1606	49.733	6.35495
45.1655	1583	49.759	4.51356
45.1918	1514	49.785	4
45.2181	1501	49.811	12.0897
45.2443	1584	49.837	15.5981
45.2706	1574	49.863	27.0478
45.2968	1619	49.889	37.0128
45.3231	1553	49.915	23.6144
45.3494	1562	49.941	17.4813
45.3756	1488	49.967	9.50564
45.4019	1513	49.993	14.3951
45.4281	1529	50.019	18.4592
45.4544	1556	50.045	11.8033
45.4807	1560	50.071	8.29025
45.5069	1483	50.097	6.60035
45.5332	1560	50.123	7.3798
45.5594	1428	50.149	3.24014
45.5857	1505	50.175	1.67006
45.612	1475	50.201	1.33986
45.6382	1560	50.227	4.25107
45.6645	1554	50.253	3.43884
45.6908	1547	50.279	3.26074
45.717	1534	50.305	2.75911
45.7433	1497	50.331	2
45.7695	1508	50.357	5.00301
45.7958	1519	50.383	5.22796
45.822	1477	50.409	3.41924
45.8483	1505	50.435	3.57083
45.8746	1468	50.461	4.56091
45.9008	1411	50.487	5.55099
45.9271	1438	50.513	5.45893
45.9534	1531	50.539	3.40656
45.9796	1574	50.565	3.56367
46.0059	1480	50.591	4.4887
46.0321	1531	50.617	5.00276
46.0584	1572	50.643	5.50854
46.0847	1516	50.669	5.48153
46.1109	1568	50.695	4.58516
46.1372	1527	50.721	2.07662
46.1634	1512	50.747	2.3553
46.1897	1544	50.773	3.11631
46.216	1592	50.799	4.59154
46.2422	1616	50.825	6.734
46.2685	1490	50.851	4.58792
46.2947	1563	50.877	3.59784
46.321	1600	50.903	3.39223
46.3473	1624	50.929	4.38231
46.3735	1524	50.955	4.25522
46.3998	1543	50.981	5.53727
46.426	1561	51.007	8.58982
46.4523	1550	51.033	4.97213
46.4786	1473	51.059	3
46.5048	1508	51.085	3.96833
46.5311	1503	51.111	5.68714
46.5573	1569	51.137	4.69707
46.5836	1599	51.163	3.12097
46.6099	1560	51.189	3.26471
46.6361	1538	51.215	6.5415
46.6624	1556	51.241	0.26324
46.6887	1545	51.267	1.25332
46.7149	1616	51.293	2
46.7412	1615	51.319	2.46695
46.7674	1611	51.345	3.77645
46.7937	1668	51.371	3.42726
46.8199	1641	51.397	4.59258
46.8462	1523	51.423	3.19379
46.8725	1595	51.449	3.63227
46.8987	1571	51.475	2.17394
46.925	1511	51.501	3.16402
46.9513	1606	51.527	3.8459
46.9775	1507	51.553	3.28835
47.0038	1634	51.579	4.59724
47.03	1516	51.605	2.12433
47.0563	1574	51.631	2.88559
47.0826	1601	51.657	2
47.1088	1693	51.683	2.47282
47.1351	1559	51.709	6.57679
47.1613	1586	51.735	2.14944
47.1876	1616	51.761	4.0648
47.2139	1630	51.787	4.7805
47.2401	1588	51.813	1.22477
47.2664	1529	51.839	5.92994
47.2926	1578	51.865	3.94978
47.3189	1557	51.891	2
47.3452	1600	51.917	2.01053
47.3714	1603	51.943	3.99068
47.3977	1553	51.969	3.01458
47.4239	1527	51.995	3
47.4502	1590	52.021	6.8623
47.4765	1541	52.047	2.22174
47.5027	1523	52.073	2.94573
47.529	1500	52.099	8.61485
47.5553	1608	52.125	4.37057
47.5815	1589	52.151	4
47.6078	1599	52.177	6.71812
47.634	1639	52.203	5.20776
47.6603	1592	52.229	2.34141
47.6865	1640	52.255	2
47.7128	1618	52.281	2
47.7391	1541	52.307	2.85643
47.7653	1587	52.333	6.38603
47.7916	1596	52.359	7
47.8178	1514	52.385	3.69335
47.8441	1567	52.411	2.18326
47.8704	1620	52.437	2
47.8966	1573	52.463	3.59379
47.9229	1622	52.489	6.36092
47.9492	1573	52.515	3.89179
47.9754	1560	52.541	3
48.0017	1548	52.567	1.48559
48.0279	1507	52.593	1
48.0542	1517	52.619	2.47472
48.0805	1597	52.645	5.18232
48.1067	1500	52.671	5.28248
48.133	1487	52.697	5
48.1592	1502	52.723	5.69767
48.1855	1517	52.749	6
48.2118	1455	52.775	4.64434
48.238	1489	52.801	3.33209
48.2643	1527	52.827	3.65798
48.2905	1531	52.853	2.70388
48.3168	1467	52.879	3.27628
48.3431	1551	52.905	3.37178
48.3693	1528	52.931	4.23659
48.3956	1391	52.957	3.17488
48.4218	1465	52.983	5.5907
48.4481	1548	53.009	3.8803
48.4744	1527	53.035	1.57861
48.5006	1507	53.061	3.70605
48.5269	1510	53.087	5
48.5532	1528	53.113	3.35348
48.5794	1449	53.139	3.07783
48.6057	1498	53.165	5.05799
48.6319	1509	53.191	4.44278
48.6582	1518	53.217	2.49085
48.6844	1492	53.243	2.49923
48.7107	1482	53.269	5.44653
48.737	1449	53.295	6.08247
48.7632	1461	53.321	3.06108
48.7895	1428	53.347	1.54046
48.8158	1515	53.373	0.55038
48.842	1480	53.399	0.87939
48.8683	1480	53.425	2.42977
48.8945	1395	53.451	4.25955
48.9208	1558	53.477	6.81985
48.9471	1434	53.503	7.19999
48.9733	1396	53.529	4.43967
48.9996	1455	53.555	2.38016
49.0258	1425	53.581	3.74048
49.0521	1413	53.607	6.44126
49.0784	1388	53.633	7.24804
49.1046	1474	53.659	3.31906
49.1309	1443	53.685	2.33055
49.1571	1395	53.711	5.56501
49.1834	1462	53.737	9.13578
49.2097	1454	53.763	6.80469
49.2359	1433	53.789	10.4183
49.2622	1468	53.815	8.71906
49.2884	1341	53.841	7.72899
49.3147	1382	53.867	6.21672
49.341	1487	53.893	4.75351
49.3672	1460	53.919	6.27626
49.3935	1461	53.945	4.23133
49.4198	1390	53.971	4.55719
49.446	1377	53.997	3
49.4723	1355	54.023	5.01559
49.4985	1431	54.049	12.0418
49.5248	1502	54.075	7.45486
49.551	1472	54.101	5.68717
49.5773	1436	54.127	8.19065
49.6036	1455	54.153	3.69611
49.6298	1490	54.179	2.71012
49.6561	1423	54.205	7
49.6823	1522	54.231	6.51128
49.7086	1412	54.257	3
49.7349	1501	54.283	3.10234
49.7611	1417	54.309	4
49.7874	1536	54.335	3.83502
49.8137	1380	54.361	2
49.8399	1474	54.387	2.06265
49.8662	1470	54.413	3.15817
49.8924	1401	54.439	5.82879
49.9187	1502	54.465	2.06576
49.945	1397	54.491	3.90817
49.9712	1413	54.517	0.07821
49.9975	1439	54.543	5.99066
50.0237	1497	54.569	3.02043
50.05	1427	54.595	5.9498
50.0763	1440	54.621	4.05331
50.1025	1480	54.647	4
50.1288	1475	54.673	7.81401
50.155	1549	54.699	3.28211
50.1813	1512	54.725	4.86731
50.2076	1418	54.751	5
50.2338	1440	54.777	3.17238
50.2601	1473	54.803	2.09611
50.2863	1403	54.829	6.46984
50.3126	1438	54.855	4.34786
50.3389	1490	54.881	2.25175
50.3651	1444	54.907	2
50.3914	1465	54.933	1.14572
50.4177	1452	54.959	1.84436
50.4439	1488	54.985	4.5033
50.4702	1499	55.011	7.47353
50.4964	1498	55.037	2.29788
50.5227	1507	55.063	2.60933
50.5489	1472	55.089	1.41051
50.5752	1568	55.115	4.92411
50.6015	1530	55.141	3.6753
50.6277	1459	55.167	0.70507
50.654	1406	55.193	3.02022
50.6803	1512	55.219	5.49027
50.7065	1521	55.245	5.26479
50.7328	1507	55.271	3.54942
50.759	1507	55.297	4.43073
50.7853	1519	55.323	3.58911
50.8116	1515	55.349	3.69552
50.8378	1460	55.375	1.9432
50.8641	1490	55.401	2.35135
50.8903	1445	55.427	2.33425
50.9166	1482	55.453	1.34417
50.9429	1536	55.479	2.29182
50.9691	1446	55.505	2.36401
50.9954	1470	55.531	2
51.0216	1532	55.557	2
51.0479	1531	55.583	3.81866
51.0742	1551	55.609	2.6148
51.1004	1524	55.635	2.75913
51.1267	1578	55.661	2.27064
51.1529	1460	55.687	1
51.1792	1478	55.713	3.22644
51.2055	1404	55.739	3.90663
51.2317	1508	55.765	3
51.258	1483	55.791	1.94631
51.2843	1437	55.817	1.51692
51.3105	1517	55.843	4.02799
51.3368	1559	55.869	4.0117
51.363	1471	55.895	1.51285
51.3893	1594	55.921	0.52277
51.4156	1578	55.947	1.40193
51.4418	1490	55.973	1.62784
51.4681	1551	55.999	2.68479
51.4943	1567	56.025	6
51.5206	1552	56.051	6
51.5468	1484	56.077	4.74691
51.5731	1563	56.103	4.22333
51.5994	1511	56.129	6
51.6256	1519	56.155	4.83621
51.6519	1501	56.181	2.24398
51.6782	1547	56.207	2.47234
51.7044	1571	56.233	4.28367
51.7307	1434	56.259	3.69648
51.7569	1515	56.285	4.66168
51.7832	1529	56.311	3.34321
51.8095	1543	56.337	1.68153
51.8357	1471	56.363	2.23421
51.862	1544	56.389	5.59726
51.8882	1388	56.415	5.84517
51.9145	1467	56.441	3.55757
51.9408	1513	56.467	3.65568
51.967	1587	56.493	1.03576
51.9933	1565	56.519	4.49804
52.0195	1438	56.545	5.28271
52.0458	1497	56.571	2.77083
52.0721	1492	56.597	2
52.0983	1556	56.623	4.30262
52.1246	1469	56.649	10.6071
52.1508	1421	56.675	1.37897
52.1771	1514	56.701	2.64088
52.2034	1592	56.727	1.33928
52.2296	1425	56.753	3.47915
52.2559	1496	56.779	6.1498
52.2822	1472	56.805	6.02089
52.3084	1584	56.831	0.64976
52.3347	1551	56.857	4.63991
52.3609	1495	56.883	2
52.3872	1542	56.909	2.50092
52.4134	1556	56.935	6.63895
52.4397	1549	56.961	2.91966
52.466	1489	56.987	2.14083
52.4922	1545	57.013	3.81852
52.5185	1497	57.039	1.25286
52.5448	1548	57.065	5.7561
52.571	1557	57.091	0.09218
52.5973	1470	57.117	2.93758
52.6235	1587	57.143	0.05442
52.6498	1501	57.169	4.99904
52.6761	1458	57.195	4.00896
52.7023	1477	57.221	1.05665
52.7286	1443	57.247	3.91358
52.7548	1452	57.273	2.07746
52.7811	1574	57.299	2.95135
52.8074	1497	57.325	3.94143
52.8336	1439	57.351	5.86301
52.8599	1429	57.377	4.15683
52.8861	1560	57.403	3.08834
52.9124	1535	57.429	3.90174
52.9387	1500	57.455	5.78363
52.9649	1542	57.481	3.35432
52.9912	1488	57.507	5.61591
53.0174	1448	57.533	6
53.0437	1476	57.559	4.29575
53.07	1591	57.585	4.8422
53.0962	1522	57.611	2.50315
53.1225	1458	57.637	1.17764
53.1487	1561	57.663	1
53.175	1505	57.689	2.60503
53.2013	1443	57.715	3
53.2275	1454	57.741	4.56534
53.2538	1515	57.767	1.13626
53.2801	1478	57.793	0.76283
53.3063	1475	57.819	0.2471
53.3326	1499	57.845	2.22894
53.3588	1583	57.871	2.26694
53.3851	1496	57.897	3.44627
53.4113	1577	57.923	2.57357
53.4376	1439	57.949	1.29671
53.4639	1514	57.975	3.08011
53.4901	1467	58.001	1.26621
53.5164	1457	58.027	1.34705
53.5427	1417	58.053	4.65441
53.5689	1504	58.079	3.38528
53.5952	1467	58.105	3.28752
53.6214	1493	58.131	3.36616
53.6477	1427	58.157	1.75217
53.674	1565	58.183	1.61399
53.7002	1465	58.209	5.62442
53.7265	1518	58.235	5.02926
53.7527	1493	58.261	3
53.779	1469	58.287	2.4257
53.8053	1578	58.313	0.87124
53.8315	1479	58.339	1.66337
53.8578	1461	58.365	4.08907
53.884	1503	58.391	2.32693
53.9103	1555	58.417	1.04938
53.9366	1433	58.443	0.97046
53.9628	1536	58.469	0.50485
53.9891	1531	58.495	1.49492
54.0153	1531	58.521	2.97
54.0416	1607	58.547	4
54.0679	1531	58.573	4
54.0941	1505	58.599	5.36571
54.1204	1504	58.625	5.21875
54.1467	1584	58.651	2.12922
54.1729	1446	58.677	0.57453
54.1992	1553	58.703	2.90882
54.2254	1444	58.729	4.56626
54.2517	1464	58.755	2.58281
54.2779	1560	58.781	3.45688
54.3042	1522	58.807	0.62414
54.3305	1567	58.833	1.46374
54.3567	1525	58.859	3.64399
54.383	1521	58.885	2.65391
54.4093	1487	58.911	2
54.4355	1568	58.937	3.30498
54.4618	1533	58.963	6.31632
54.488	1496	58.989	5.468
54.5143	1553	59.015	1.40704
54.5406	1503	59.041	0.57311
54.5668	1520	59.067	1.44673
54.5931	1453	59.093	0.80013
54.6193	1535	59.119	2.48642
54.6456	1596	59.145	2.97494
54.6719	1525	59.171	7.57833
54.6981	1567	59.197	2.31893
54.7244	1563	59.223	0.6513
54.7506	1538	59.249	2.37847
54.7769	1474	59.275	1.57804
54.8032	1594	59.301	6.876
54.8294	1642	59.327	1.82259
54.8557	1606	59.353	1
54.8819	1634	59.379	1.31513
54.9082	1549	59.405	2.85236
54.9345	1674	59.431	2.27544
54.9607	1577	59.457	4
54.987	1587	59.483	3.52849
55.0132	1653	59.509	0.43182
55.0395	1560	59.535	4.19607
55.0658	1560	59.561	5.73567
55.092	1557	59.587	3.23456
55.1183	1594	59.613	5.59041
55.1446	1518	59.639	0.17503
55.1708	1525	59.665	2.85474
55.1971	1607	59.691	0.0385
55.2233	1599	59.717	1.08573
55.2496	1690	59.743	3.98135
55.2758	1504	59.769	3.00873
55.3021	1580	59.795	3.99881
55.3284	1597	59.821	0.04445
55.3546	1654	59.847	4.89483
55.3809	1631	59.873	4.03096
55.4072	1619	59.899	4
55.4334	1559	59.925	6.84759
55.4597	1580	59.951	7
55.4859	1559	59.977	6.07065
55.5122	1610	60.003	1.40284
55.5385	1646	60.029	1
55.5647	1682	60.055	3.69876
55.591	1600	60.081	4.88966
55.6172	1610	60.107	2.36077
55.6435	1617	60.133	3.73964
55.6698	1519	60.159	4
55.696	1532	60.185	6.54993
55.7223	1546	60.211	4.47984
55.7485	1569	60.237	3.16987
55.7748	1580	60.263	3.82021
55.8011	1615	60.289	4.81029
55.8273	1530	60.315	4.19964
55.8536	1505	60.341	5.58088
55.8798	1573	60.367	6.78052
55.9061	1544	60.393	4.68821
55.9324	1505	60.419	4
55.9586	1648	60.445	3.24925
55.9849	1587	60.471	3
56.0112	1598	60.497	2.26909
56.0374	1572	60.523	0.55803
56.0637	1530	60.549	1.42213
56.0899	1537	60.575	3.40228
56.1162	1539	60.601	5.38244
56.1424	1576	60.627	3.27481
56.1687	1543	60.653	2.67137
56.195	1500	60.679	4.3229
56.2212	1510	60.705	3.04541
56.2475	1649	60.731	2.64161
56.2737	1503	60.757	1.10495
56.3	1550	60.783	1.24353
56.3263	1458	60.809	3.83552
56.3525	1582	60.835	3.19425
56.3788	1597	60.861	2.592
56.4051	1528	60.887	4.74622
56.4313	1524	60.913	3.7114
56.4576	1492	60.939	0.87554
56.4838	1433	60.965	1.10461
56.5101	1493	60.991	0.91523
56.5364	1466	61.017	1.59739
56.5626	1453	61.043	2.47746
56.5889	1508	61.069	0.97477
56.6151	1503	61.095	1.00539
56.6414	1536	61.121	2
56.6677	1547	61.147	2.9657
56.6939	1448	61.173	4
56.7202	1504	61.199	4
56.7464	1480	61.225	3.09383
56.7727	1428	61.251	3.77265
56.799	1447	61.277	3.40057
56.8252	1395	61.303	0.84663
56.8515	1437	61.329	2
56.8777	1405	61.355	2.80694
56.904	1436	61.381	4
56.9303	1481	61.407	3.61637
56.9565	1465	61.433	3.37371
56.9828	1513	61.459	4.36378
57.0091	1482	61.485	3.58456
57.0353	1535	61.511	1.34394
57.0616	1471	61.537	2
57.0878	1428	61.563	1.67591
57.1141	1390	61.589	1.62834
57.1403	1348	61.615	2.08725
57.1666	1441	61.641	0.88298
57.1929	1422	61.667	3
57.2191	1421	61.693	3
57.2454	1433	61.719	2.20632
57.2717	1419	61.745	0.25464
57.2979	1502	61.771	1
57.3242	1429	61.797	1.70438
57.3504	1479	61.823	3.55026
57.3767	1411	61.849	1.5701
57.403	1420	61.875	0.20503
57.4292	1447	61.901	1.39021
57.4555	1382	61.927	3.37036
57.4817	1447	61.953	4.64948
[truncated: 1,985 more rows]

## Sheet: Supplementary Figure 5
Cathodic potential	NH3	error bar	NO2-	error bar	N2	error bar	H2	error bar
-0.5	82.1	4.6	12.9	1.9	3.1	2.1	1.9	0.9
-0.55	85.6	5.1	10.1	2.1	2.9	0.9	1.4	0.5
-0.6	87.2	3.9	5.1	0.9	3.6	1.2	4.1	1.2
-0.65	89.5	5.7	4.1	1.1	2.5	1.1	3.9	0.7
-0.7	87.9	4.6	2.7	0.8	3.3	1.4	6.1	0.9
-0.75	86.4	1.3	0.8	0.2	2.2	0.3	10.6	0.8
-0.8	83.1	4.5	0.24	0.05	1.9	1.9	14.76	1.2
-0.85	73.5	7.1	0.17	0.02	2.8	2.3	23.53	2.6
-0.9	58.4	4.6	0.19	0.04	2.9	2.1	38.51	1.9
-0.95	43.6	5.1	0.12	0.03	3.4	0.9	52.88	1.8

## Sheet: Supplementary Figure 7
Figure a			Figure b
Reaction time	Current		Time	Cl2 trap solution	error bar	Waste stream	error bar	NH3 trap solution	error bar
0.1	0.17217		0	13	0	7	0	1	0
0.2	0.1696		3600	12.93	0.03	8.91	0.51	1.07	0.03
0.3	0.16745		7200	12.9	0.05	9.5	0.59	1.08	0.04
0.4	0.16588		10800	12.88	0.04	10.37	0.31	1.12	0.02
0.5	0.16459		14400	12.87	0.09	10.64	0.48	1.15	0.05
0.6	0.16416		18000	12.85	0.07	10.85	0.32	1.16	0.03
0.7	0.16359
0.8	0.16302
0.9	0.16231
1	0.16245
1.1	0.16202
1.2	0.16173
1.3	0.1613
1.4	0.16145
1.5	0.1613
1.6	0.16116
1.7	0.16073
1.8	0.16102
1.9	0.16088
2	0.16073
2.1	0.16045
2.2	0.16059
2.3	0.16059
2.4	0.16045
2.5	0.16016
2.6	0.1603
2.7	0.1603
2.8	0.16016
2.9	0.15987
3	0.16016
3.1	0.16002
3.2	0.15987
3.3	0.15959
3.4	0.15987
3.5	0.15987
3.6	0.15973
3.7	0.15945
3.8	0.15959
3.9	0.15959
4	0.15945
4.1	0.15916
4.2	0.1593
4.3	0.1593
4.4	0.15916
4.5	0.15887
4.6	0.15916
4.7	0.15916
4.8	0.15902
4.9	0.15873
5	0.15887
5.1	0.15887
5.2	0.15873
5.3	0.15844
5.4	0.15859
5.5	0.15859
5.6	0.15859
5.7	0.1583
5.8	0.15844
5.9	0.15844
6	0.1583
6.1	0.15802
6.2	0.1583
6.3	0.1583
6.4	0.15816
6.5	0.15787
6.6	0.15802
6.7	0.15816
6.8	0.15802
6.9	0.15773
7	0.15787
7.1	0.15802
7.2	0.15787
7.3	0.15759
7.4	0.15773
7.5	0.15773
7.6	0.15759
7.7	0.15744
7.8	0.15759
7.9	0.15759
8	0.15744
8.1	0.15716
8.2	0.15744
8.3	0.15744
8.4	0.1573
8.5	0.15701
8.6	0.15716
8.7	0.15716
8.8	0.15701
8.9	0.15673
9	0.15687
9.1	0.15701
9.2	0.15687
9.3	0.15659
9.4	0.15673
9.5	0.15687
9.6	0.15673
9.7	0.15644
9.8	0.15659
9.9	0.15659
10	0.15644
10.1	0.15616
10.2	0.1563
10.3	0.15644
10.4	0.1563
10.5	0.15601
10.6	0.15616
10.7	0.15616
10.8	0.15601
10.9	0.15573
11	0.15587
11.1	0.15601
11.2	0.15587
11.3	0.15558
11.4	0.15573
11.5	0.15573
11.6	0.15558
11.7	0.1553
11.8	0.15544
11.9	0.15558
12	0.15544
12.1	0.15516
12.2	0.1553
12.3	0.15544
12.4	0.1553
12.5	0.15501
12.6	0.15516
12.7	0.15516
12.8	0.15501
12.9	0.15473
13	0.15487
13.1	0.15501
13.2	0.15487
13.3	0.15458
13.4	0.15473
13.5	0.15487
13.6	0.15473
13.7	0.15444
13.8	0.15458
13.9	0.15458
14	0.15444
14.1	0.15415
14.2	0.1543
14.3	0.15444
14.4	0.1543
14.5	0.15401
14.6	0.15415
14.7	0.1543
14.8	0.15415
14.9	0.15387
15	0.15401
15.1	0.15401
15.2	0.15401
15.3	0.15373
15.4	0.15387
15.5	0.15387
15.6	0.15373
15.7	0.15344
15.8	0.15358
15.9	0.15373
16	0.15358
16.1	0.1533
16.2	0.15344
16.3	0.15358
16.4	0.15344
16.5	0.15315
16.6	0.1533
16.7	0.15344
16.8	0.1533
16.9	0.15301
17	0.15315
17.1	0.1533
17.2	0.15315
17.3	0.15287
17.4	0.15301
17.5	0.15301
17.6	0.15301
17.7	0.15272
17.8	0.15287
17.9	0.15287
18	0.15287
18.1	0.15258
18.2	0.15272
18.3	0.15272
18.4	0.15272
18.5	0.15244
18.6	0.15258
18.7	0.15258
18.8	0.15258
18.9	0.1523
19	0.15244
19.1	0.15244
19.2	0.1523
19.3	0.15201
19.4	0.1523
19.5	0.1523
19.6	0.15215
19.7	0.15187
19.8	0.15201
19.9	0.15215
20	0.15201
20.1	0.15172
20.2	0.15187
20.3	0.15201
20.4	0.15187
20.5	0.15158
20.6	0.15172
20.7	0.15187
20.8	0.15172
20.9	0.15144
21	0.15158
21.1	0.15172
21.2	0.15158
21.3	0.15129
21.4	0.15144
21.5	0.15158
21.6	0.15144
21.7	0.15115
21.8	0.15129
21.9	0.15144
22	0.15129
22.1	0.15101
22.2	0.15115
22.3	0.15129
22.4	0.15115
22.5	0.15087
22.6	0.15101
22.7	0.15115
22.8	0.15101
22.9	0.15072
23	0.15087
23.1	0.15101
23.2	0.15087
23.3	0.15058
23.4	0.15072
23.5	0.15072
23.6	0.15072
23.7	0.15044
23.8	0.15058
23.9	0.15058
24	0.15044
24.1	0.15029
24.2	0.15044
24.3	0.15044
24.4	0.15029
24.5	0.15015
24.6	0.15015
24.7	0.15029
24.8	0.15015
24.9	0.14986
25	0.15001
25.1	0.15015
25.2	0.15001
25.3	0.14972
25.4	0.14986
25.5	0.15001
25.6	0.14986
25.7	0.14958
25.8	0.14972
25.9	0.14986
26	0.14972
26.1	0.14944
26.2	0.14958
26.3	0.14972
26.4	0.14958
26.5	0.14929
26.6	0.14944
26.7	0.14958
26.8	0.14944
26.9	0.14915
27	0.14929
27.1	0.14944
27.2	0.14929
27.3	0.14901
27.4	0.14915
27.5	0.14929
27.6	0.14915
27.7	0.14886
27.8	0.14901
27.9	0.14915
28	0.14901
28.1	0.14872
28.2	0.14886
28.3	0.14901
28.4	0.14886
28.5	0.14858
28.6	0.14872
28.7	0.14872
28.8	0.14872
28.9	0.14843
29	0.14858
29.1	0.14858
29.2	0.14843
29.3	0.14829
29.4	0.14843
29.5	0.14843
29.6	0.14829
29.7	0.14801
29.8	0.14815
29.9	0.14829
30	0.14815
30.1	0.14786
30.2	0.14801
30.3	0.14815
30.4	0.14801
30.5	0.14772
30.6	0.14786
30.7	0.14801
30.8	0.14786
30.9	0.14758
31	0.14772
31.1	0.14786
31.2	0.14772
31.3	0.14743
31.4	0.14758
31.5	0.14772
31.6	0.14758
31.7	0.14729
31.8	0.14743
31.9	0.14758
32	0.14743
32.1	0.14715
32.2	0.14729
32.3	0.14729
32.4	0.14715
32.5	0.147
32.6	0.147
32.7	0.14715
32.8	0.147
32.9	0.14686
33	0.14686
33.1	0.147
33.2	0.14686
33.3	0.14658
33.4	0.14672
33.5	0.14686
33.6	0.14672
33.7	0.14643
33.8	0.14658
33.9	0.14672
34	0.14658
34.1	0.14629
34.2	0.14643
34.3	0.14643
34.4	0.14643
34.5	0.14615
34.6	0.14629
34.7	0.14629
34.8	0.14615
34.9	0.146
35	0.146
35.1	0.14615
35.2	0.146
35.3	0.14586
35.4	0.14586
35.5	0.146
35.6	0.14586
35.7	0.14557
35.8	0.14572
35.9	0.14586
36	0.14572
36.1	0.14543
36.2	0.14557
36.3	0.14572
36.4	0.14557
36.5	0.14529
36.6	0.14543
36.7	0.14557
36.8	0.14543
36.9	0.14515
37	0.14529
37.1	0.14543
37.2	0.14529
37.3	0.145
37.4	0.14515
37.5	0.14515
37.6	0.145
37.7	0.14486
37.8	0.14486
37.9	0.145
38	0.14486
38.1	0.14472
38.2	0.14472
38.3	0.14486
38.4	0.14472
38.5	0.14457
38.6	0.14457
38.7	0.14472
38.8	0.14457
38.9	0.14443
39	0.14443
39.1	0.14457
39.2	0.14443
39.3	0.14414
39.4	0.14429
39.5	0.14443
39.6	0.14429
39.7	0.144
39.8	0.14414
39.9	0.14429
40	0.14414
40.1	0.144
40.2	0.144
40.3	0.14414
40.4	0.144
40.5	0.14372
40.6	0.14386
40.7	0.144
40.8	0.14386
40.9	0.14357
41	0.14372
41.1	0.14386
41.2	0.14372
41.3	0.14343
41.4	0.14357
41.5	0.14372
41.6	0.14357
41.7	0.14329
41.8	0.14343
41.9	0.14357
42	0.14343
42.1	0.14314
42.2	0.14329
42.3	0.14343
42.4	0.14329
42.5	0.143
42.6	0.14314
42.7	0.14329
42.8	0.14314
42.9	0.14286
43	0.143
43.1	0.143
43.2	0.143
43.3	0.14271
43.4	0.14286
43.5	0.14286
43.6	0.14286
43.7	0.14257
43.8	0.14271
43.9	0.14271
44	0.14271
44.1	0.14243
44.2	0.14257
44.3	0.14271
44.4	0.14257
44.5	0.14229
44.6	0.14243
44.7	0.14257
44.8	0.14243
44.9	0.14214
45	0.14229
45.1	0.14229
45.2	0.14229
45.3	0.142
45.4	0.14214
45.5	0.14214
45.6	0.142
45.7	0.14186
45.8	0.142
45.9	0.142
46	0.14186
46.1	0.14171
46.2	0.14186
46.3	0.14186
46.4	0.14171
46.5	0.14157
46.6	0.14171
46.7	0.14171
46.8	0.14157
46.9	0.14143
47	0.14157
47.1	0.14157
47.2	0.14143
47.3	0.14128
47.4	0.14143
47.5	0.14143
47.6	0.14128
47.7	0.14114
47.8	0.14128
47.9	0.14128
48	0.14114
48.1	0.141
48.2	0.14114
48.3	0.14114
48.4	0.141
48.5	0.14086
48.6	0.141
48.7	0.141
48.8	0.14086
48.9	0.14071
49	0.14086
49.1	0.14086
49.2	0.14071
49.3	0.14057
49.4	0.14071
49.5	0.14071
49.6	0.14071
49.7	0.14043
49.8	0.14057
49.9	0.14071
50	0.14057
50.1	0.14028
50.2	0.14043
50.3	0.14057
50.4	0.14043
50.5	0.14014
50.6	0.14028
50.7	0.14043
50.8	0.14028
50.9	0.14
51	0.14014
51.1	0.14028
51.2	0.14014
51.3	0.13985
51.4	0.14
51.5	0.14014
51.6	0.14
51.7	0.13971
51.8	0.13985
51.9	0.14
52	0.13985
52.1	0.13971
52.2	0.13971
52.3	0.13985
52.4	0.13971
52.5	0.13957
52.6	0.13971
52.7	0.13985
52.8	0.13971
52.9	0.13943
53	0.13957
53.1	0.13971
53.2	0.13957
53.3	0.13928
53.4	0.13943
53.5	0.13957
53.6	0.13943
53.7	0.13928
53.8	0.13928
53.9	0.13943
54	0.13928
54.1	0.13914
54.2	0.13928
54.3	0.13928
54.4	0.13914
54.5	0.139
54.6	0.13914
54.7	0.13928
54.8	0.13914
54.9	0.13885
55	0.139
55.1	0.13914
55.2	0.139
55.3	0.13871
55.4	0.13885
55.5	0.139
55.6	0.13885
55.7	0.13871
55.8	0.13871
55.9	0.13885
56	0.13871
56.1	0.13857
56.2	0.13857
56.3	0.13871
56.4	0.13857
56.5	0.13842
56.6	0.13857
56.7	0.13857
56.8	0.13842
56.9	0.13828
57	0.13842
57.1	0.13842
57.2	0.13842
57.3	0.13814
57.4	0.13828
57.5	0.13842
57.6	0.13828
57.7	0.138
57.8	0.13814
57.9	0.13828
58	0.13814
58.1	0.13785
58.2	0.138
58.3	0.13814
58.4	0.138
58.5	0.13771
58.6	0.13785
58.7	0.138
58.8	0.13785
58.9	0.13771
59	0.13785
59.1	0.13785
59.2	0.13771
59.3	0.13757
59.4	0.13771
59.5	0.13771
59.6	0.13757
59.7	0.13742
59.8	0.13757
59.9	0.13757
60	0.13742
60.1	0.13728
60.2	0.13742
60.3	0.13742
60.4	0.13728
60.5	0.13714
60.6	0.13728
60.7	0.13742
60.8	0.13714
60.9	0.13699
61	0.13714
61.1	0.13728
61.2	0.13714
61.3	0.13685
61.4	0.13699
61.5	0.13714
61.6	0.13699
61.7	0.13671
61.8	0.13685
61.9	0.13699
62	0.13685
62.1	0.13657
62.2	0.13671
62.3	0.13685
62.4	0.13671
62.5	0.13642
62.6	0.13657
62.7	0.13671
62.8	0.13657
62.9	0.13642
63	0.13642
63.1	0.13657
63.2	0.13642
63.3	0.13628
63.4	0.13642
63.5	0.13657
63.6	0.13642
63.7	0.13614
63.8	0.13628
63.9	0.13642
64	0.13628
64.1	0.13599
64.2	0.13614
64.3	0.13628
64.4	0.13614
64.5	0.13599
64.6	0.13599
64.7	0.13614
64.8	0.13599
64.9	0.13585
65	0.13599
65.1	0.13599
65.2	0.13585
65.3	0.13571
65.4	0.13585
65.5	0.13599
65.6	0.13585
65.7	0.13556
65.8	0.13571
65.9	0.13585
66	0.13571
66.1	0.13556
66.2	0.13571
66.3	0.13571
66.4	0.13556
66.5	0.13542
66.6	0.13556
66.7	0.13571
66.8	0.13556
66.9	0.13542
67	0.13542
67.1	0.13556
67.2	0.13542
67.3	0.13528
67.4	0.13542
67.5	0.13556
67.6	0.13542
67.7	0.13514
67.8	0.13528
67.9	0.13542
68	0.13528
68.1	0.13514
68.2	0.13514
68.3	0.13528
68.4	0.13514
68.5	0.13499
68.6	0.13514
68.7	0.13514
68.8	0.13514
68.9	0.13485
69	0.13499
69.1	0.13514
69.2	0.13499
69.3	0.13485
69.4	0.13499
69.5	0.13499
69.6	0.13485
69.7	0.13471
69.8	0.13485
69.9	0.13499
70	0.13485
70.1	0.13471
70.2	0.13471
70.3	0.13485
70.4	0.13471
70.5	0.13456
70.6	0.13471
70.7	0.13471
70.8	0.13456
70.9	0.13442
71	0.13456
71.1	0.13471
71.2	0.13456
71.3	0.13442
71.4	0.13456
71.5	0.13456
71.6	0.13442
71.7	0.13428
71.8	0.13442
71.9	0.13456
72	0.13442
72.1	0.13428
72.2	0.13442
72.3	0.13442
72.4	0.13428
72.5	0.13413
72.6	0.13428
72.7	0.13442
72.8	0.13428
72.9	0.13413
73	0.13428
73.1	0.13428
73.2	0.13413
73.3	0.13399
73.4	0.13413
73.5	0.13428
73.6	0.13413
73.7	0.13399
73.8	0.13399
73.9	0.13413
74	0.13399
74.1	0.13385
74.2	0.13399
74.3	0.13413
74.4	0.13399
74.5	0.13385
74.6	0.13385
74.7	0.13399
74.8	0.13385
74.9	0.13371
75	0.13385
75.1	0.13399
75.2	0.13413
75.3	0.13413
75.4	0.13413
75.5	0.13456
75.6	0.13456
75.7	0.13442
75.8	0.13442
75.9	0.13456
76	0.13442
76.1	0.13442
76.2	0.13442
76.3	0.13442
76.4	0.13442
76.5	0.13428
76.6	0.13428
76.7	0.13442
76.8	0.13428
76.9	0.13413
77	0.13428
77.1	0.13428
77.2	0.13413
77.3	0.13399
77.4	0.13413
77.5	0.13413
77.6	0.13399
77.7	0.13399
77.8	0.13399
77.9	0.13399
78	0.13399
78.1	0.13385
78.2	0.13385
78.3	0.13385
78.4	0.13385
78.5	0.13371
78.6	0.13385
78.7	0.13385
78.8	0.13371
78.9	0.13371
79	0.13371
79.1	0.13371
79.2	0.13371
79.3	0.13356
79.4	0.13371
79.5	0.13371
79.6	0.13356
79.7	0.13356
79.8	0.13356
79.9	0.13356
80	0.13356
80.1	0.13356
80.2	0.13356
80.3	0.13356
80.4	0.13356
80.5	0.13342
80.6	0.13356
80.7	0.13356
80.8	0.13356
80.9	0.13342
81	0.13356
81.1	0.13356
81.2	0.13342
81.3	0.13342
81.4	0.13342
81.5	0.13342
81.6	0.13342
81.7	0.13342
81.8	0.13342
81.9	0.13342
82	0.13342
82.1	0.13328
82.2	0.13342
82.3	0.13342
82.4	0.13342
82.5	0.13328
82.6	0.13342
82.7	0.13342
82.8	0.13328
82.9	0.13328
83	0.13328
83.1	0.13328
83.2	0.13328
83.3	0.13313
83.4	0.13328
83.5	0.13328
83.6	0.13328
83.7	0.13313
83.8	0.13328
83.9	0.13328
84	0.13313
84.1	0.13313
84.2	0.13313
84.3	0.13313
84.4	0.13313
84.5	0.13313
84.6	0.13313
84.7	0.13313
84.8	0.13313
84.9	0.13299
85	0.13313
85.1	0.13313
85.2	0.13299
85.3	0.13299
85.4	0.13299
85.5	0.13299
85.6	0.13285
85.7	0.13285
85.8	0.13285
85.9	0.13285
86	0.1327
86.1	0.1327
86.2	0.1327
86.3	0.1327
86.4	0.1327
86.5	0.13256
86.6	0.13256
86.7	0.13256
86.8	0.13256
86.9	0.13242
87	0.13256
87.1	0.13256
87.2	0.13242
87.3	0.13242
87.4	0.13242
87.5	0.13256
87.6	0.13242
87.7	0.13242
87.8	0.13242
87.9	0.13242
88	0.13242
88.1	0.13242
88.2	0.13242
88.3	0.13242
88.4	0.13242
88.5	0.13228
88.6	0.13242
88.7	0.13242
88.8	0.13242
88.9	0.13228
89	0.13242
89.1	0.13242
89.2	0.13228
89.3	0.13228
89.4	0.13228
89.5	0.13228
89.6	0.13228
89.7	0.13228
89.8	0.13228
89.9	0.13228
90	0.13228
90.1	0.13213
90.2	0.13228
90.3	0.13228
90.4	0.13213
90.5	0.13213
90.6	0.13213
90.7	0.13213
90.8	0.13213
90.9	0.13213
91	0.13213
91.1	0.13213
91.2	0.13213
91.3	0.13199
91.4	0.13213
91.5	0.13213
91.6	0.13199
91.7	0.13199
91.8	0.13199
91.9	0.13199
92	0.13199
92.1	0.13199
92.2	0.13199
92.3	0.13199
92.4	0.13185
92.5	0.13185
92.6	0.13199
92.7	0.13199
92.8	0.13185
92.9	0.13185
93	0.13185
93.1	0.13185
93.2	0.13185
93.3	0.1317
93.4	0.13185
93.5	0.13185
93.6	0.1317
93.7	0.1317
93.8	0.1317
93.9	0.1317
94	0.1317
94.1	0.13156
94.2	0.1317
94.3	0.1317
94.4	0.13156
94.5	0.13156
94.6	0.1317
94.7	0.13156
94.8	0.13156
94.9	0.13156
95	0.13156
95.1	0.13156
95.2	0.13156
95.3	0.13142
95.4	0.13156
95.5	0.13156
95.6	0.13142
95.7	0.13142
95.8	0.13142
95.9	0.13156
96	0.13142
96.1	0.13142
96.2	0.13142
96.3	0.13142
96.4	0.13142
96.5	0.13142
96.6	0.13142
96.7	0.13142
96.8	0.13142
96.9	0.13127
97	0.13142
97.1	0.13142
97.2	0.13127
97.3	0.13127
97.4	0.13127
97.5	0.13127
97.6	0.13127
97.7	0.13127
97.8	0.13127
97.9	0.13127
98	0.13127
98.1	0.13113
98.2	0.13127
98.3	0.13127
98.4	0.13113
98.5	0.13113
98.6	0.13113
98.7	0.13113
98.8	0.13113
98.9	0.13113
99	0.13113
99.1	0.13113
99.2	0.13113
99.3	0.13099
99.4	0.13113
99.5	0.13113
99.6	0.13099
99.7	0.13099
99.8	0.13099
99.9	0.13099
100	0.13099
100	0.13085
100	0.13099
100	0.13099
100	0.13085
101	0.13085
101	0.13085
101	0.13085
101	0.13085
101	0.13085
101	0.13085
101	0.13085
101	0.13085
101	0.13085
101	0.13085
102	0.13085
102	0.13085
102	0.1307
102	0.13085
102	0.13085
102	0.1307
102	0.1307
102	0.1307
102	0.1307
102	0.1307
103	0.1307
103	0.1307
103	0.1307
103	0.1307
103	0.13056
103	0.1307
103	0.1307
103	0.13056
103	0.13056
103	0.1307
104	0.1307
104	0.13056
104	0.13056
104	0.13056
104	0.13056
104	0.13056
104	0.13042
104	0.13056
104	0.13056
104	0.13042
105	0.13042
105	0.13056
105	0.13056
105	0.13042
105	0.13042
105	0.13042
105	0.13042
105	0.13042
105	0.13042
105	0.13042
106	0.13042
106	0.13042
106	0.13027
106	0.13042
106	0.13042
106	0.13027
106	0.13027
106	0.13042
106	0.13042
106	0.13027
107	0.13027
107	0.13027
107	0.13027
107	0.13027
107	0.13027
107	0.13027
107	0.13027
107	0.13027
107	0.13013
107	0.13027
108	0.13027
108	0.13013
108	0.13013
108	0.13027
108	0.13027
108	0.13013
108	0.13013
108	0.13013
108	0.13027
108	0.13013
109	0.13013
109	0.13013
109	0.13013
109	0.13013
109	0.12999
109	0.13013
109	0.13013
109	0.13013
109	0.12999
109	0.13013
110	0.13013
110	0.12999
110	0.12999
110	0.12999
110	0.13013
110	0.12999
110	0.12999
110	0.12999
110	0.12999
110	0.12999
111	0.12999
111	0.12999
111	0.12999
111	0.12999
111	0.12984
111	0.12999
111	0.12999
111	0.12984
111	0.12984
111	0.12999
112	0.12999
112	0.12984
112	0.12984
112	0.12984
112	0.12984
112	0.12984
112	0.12984
112	0.12984
112	0.12984
112	0.12984
113	0.12984
113	0.12984
113	0.12984
113	0.12984
113	0.12984
113	0.12984
113	0.12984
113	0.1297
113	0.1297
113	0.12984
114	0.12984
114	0.1297
114	0.1297
114	0.1297
114	0.1297
114	0.1297
114	0.1297
114	0.1297
114	0.1297
114	0.1297
115	0.12956
115	0.1297
115	0.1297
115	0.1297
115	0.12956
115	0.1297
115	0.1297
115	0.12956
115	0.12956
115	0.1297
116	0.1297
116	0.12956
116	0.12956
116	0.12956
116	0.12956
116	0.12956
116	0.12956
116	0.12956
116	0.12956
116	0.12956
117	0.12956
117	0.12956
117	0.12956
117	0.12956
117	0.12942
117	0.12956
117	0.12956
117	0.12942
117	0.12942
117	0.12956
118	0.12956
118	0.12942
118	0.12942
118	0.12956
118	0.12956
118	0.12942
118	0.12942
118	0.12942
118	0.12942
118	0.12942
119	0.12942
119	0.12942
119	0.12942
119	0.12942
119	0.12942
119	0.12942
119	0.12942
119	0.12927
119	0.12927
119	0.12942
120	0.12942
120	0.12927
120	0.12927
120	0.12927
120	0.12927
120	0.12927
120	0.12927
120	0.12927
120	0.12927
120	0.12927
121	0.12927
121	0.12927
121	0.12927
121	0.12927
121	0.12913
121	0.12927
121	0.12927
121	0.12913
121	0.12913
121	0.12927
122	0.12927
122	0.12913
122	0.12913
122	0.12913
122	0.12913
122	0.12913
122	0.12913
122	0.12913
122	0.12913
122	0.12913
123	0.12913
123	0.12913
123	0.12913
123	0.12913
123	0.12913
123	0.12913
123	0.12913
123	0.12899
123	0.12899
123	0.12913
124	0.12913
124	0.12899
124	0.12899
124	0.12913
124	0.12913
124	0.12899
124	0.12899
124	0.12899
124	0.12899
124	0.12899
125	0.12899
125	0.12899
125	0.12899
125	0.12899
125	0.12899
125	0.12899
125	0.12899
125	0.12884
125	0.12884
125	0.12899
126	0.12899
126	0.12884
126	0.12884
126	0.12899
126	0.12899
126	0.12884
126	0.12884
126	0.12884
126	0.12884
126	0.12884
127	0.12884
127	0.12884
127	0.12884
127	0.12884
127	0.12884
127	0.12884
127	0.12884
127	0.1287
127	0.1287
127	0.12884
128	0.12884
128	0.1287
128	0.1287
128	0.12884
128	0.12884
128	0.1287
128	0.1287
128	0.12884
128	0.12884
128	0.1287
129	0.1287
129	0.1287
129	0.1287
129	0.1287
129	0.1287
129	0.1287
129	0.1287
129	0.1287
129	0.12856
129	0.1287
130	0.1287
130	0.12856
130	0.12856
130	0.1287
130	0.1287
130	0.12856
130	0.12856
130	0.12856
130	0.12856
130	0.12856
131	0.12856
131	0.12856
131	0.12856
131	0.12856
131	0.12856
131	0.12856
131	0.12856
131	0.12841
131	0.12841
131	0.12856
132	0.12856
132	0.12841
132	0.12841
132	0.12841
132	0.12856
132	0.12841
132	0.12841
132	0.12841
132	0.12841
132	0.12841
133	0.12841
133	0.12841
133	0.12841
133	0.12827
133	0.12827
133	0.12841
133	0.12841
133	0.12827
133	0.12827
133	0.12841
134	0.12841
134	0.12827
134	0.12827
134	0.12827
134	0.12841
134	0.12827
134	0.12827
134	0.12827
134	0.12841
134	0.12827
135	0.12827
135	0.12827
135	0.12827
135	0.12827
135	0.12827
135	0.12827
135	0.12827
135	0.12827
135	0.12813
135	0.12827
136	0.12827
136	0.12813
136	0.12813
136	0.12827
136	0.12827
136	0.12813
136	0.12813
136	0.12813
136	0.12827
136	0.12813
137	0.12813
137	0.12813
137	0.12813
137	0.12813
137	0.12813
137	0.12813
137	0.12813
137	0.12813
137	0.12813
137	0.12813
138	0.12813
138	0.12813
138	0.12813
138	0.12813
138	0.12813
138	0.12799
138	0.12799
138	0.12813
138	0.12813
138	0.12799
139	0.12799
139	0.12813
139	0.12813
139	0.12799
139	0.12799
139	0.12799
139	0.12799
139	0.12799
139	0.12799
139	0.12799
140	0.12799
140	0.12799
140	0.12799
140	0.12799
140	0.12799
140	0.12799
140	0.12784
140	0.12799
140	0.12799
140	0.12784
141	0.12784
141	0.12799
141	0.12799
141	0.12784
141	0.12784
141	0.12799
141	0.12799
141	0.12784
141	0.12784
141	0.12799
142	0.12799
142	0.12784
142	0.12784
142	0.12784
142	0.12799
142	0.12784
142	0.12784
142	0.12784
142	0.12784
142	0.12784
143	0.12784
143	0.12784
143	0.12784
143	0.1277
143	0.1277
143	0.12784
143	0.12784
143	0.1277
143	0.1277
143	0.12784
144	0.12784
144	0.1277
144	0.1277
144	0.1277
144	0.12784
144	0.1277
144	0.1277
144	0.1277
144	0.1277
144	0.1277
145	0.1277
145	0.1277
145	0.1277
145	0.1277
145	0.12756
145	0.1277
145	0.1277
145	0.12756
145	0.12756
145	0.1277
146	0.1277
146	0.12756
146	0.12756
146	0.1277
146	0.1277
146	0.12756
146	0.12756
146	0.12756
146	0.1277
146	0.12756
147	0.12756
147	0.12756
147	0.12756
147	0.12756
147	0.12756
147	0.12756
147	0.12756
147	0.12756
147	0.12741
147	0.12756
148	0.12756
148	0.12741
148	0.12741
148	0.12756
148	0.12756
148	0.12741
148	0.12741
148	0.12756
148	0.12756
148	0.12741
149	0.12741
149	0.12741
149	0.12756
149	0.12741
149	0.12741
149	0.12741
149	0.12741
149	0.12741
149	0.12741
149	0.12741
150	0.12741
150	0.12741
150	0.1277
150	0.12856
150	0.13042
150	0.13242
150	0.13399
150	0.13628
150	0.13885
150	0.14028
151	0.14071
151	0.141
151	0.14128
151	0.14114
151	0.141
151	0.14086
151	0.141
151	0.14086
151	0.14057
151	0.14057
152	0.14071
152	0.14057
152	0.14028
152	0.14028
152	0.14043
152	0.14028
152	0.14
152	0.14
152	0.14014
152	0.14
153	0.13971
153	0.13971
153	0.13985
153	0.13971
153	0.13957
153	0.13943
153	0.13957
153	0.13943
153	0.13928
153	0.13928
154	0.13928
154	0.13914
154	0.139
154	0.139
154	0.139
154	0.13885
154	0.13871
154	0.13871
154	0.13871
154	0.13857
155	0.13828
155	0.13828
155	0.13842
155	0.13828
155	0.138
155	0.138
155	0.13814
155	0.138
155	0.13771
155	0.13771
156	0.13785
156	0.13771
156	0.13742
156	0.13742
156	0.13757
156	0.13728
156	0.13714
156	0.13714
156	0.13728
156	0.13699
157	0.13685
157	0.13685
157	0.13685
157	0.13671
157	0.13657
157	0.13657
157	0.13657
157	0.13642
157	0.13628
157	0.13628
158	0.13628
158	0.13614
158	0.13599
158	0.13599
158	0.13599
158	0.13585
158	0.13556
158	0.13556
158	0.13571
158	0.13542
159	0.13528
159	0.13528
159	0.13528
159	0.13514
159	0.13499
159	0.13499
159	0.13499
159	0.13485
159	0.13471
159	0.13471
160	0.13471
160	0.13456
160	0.13442
160	0.13442
160	0.13442
160	0.13428
160	0.13413
160	0.13399
160	0.13413
160	0.13385
161	0.13371
161	0.13371
161	0.13385
161	0.13356
161	0.13342
161	0.13342
161	0.13342
161	0.13328
161	0.13313
161	0.13313
162	0.13313
162	0.13299
162	0.13285
162	0.13285
162	0.13285
162	0.1327
162	0.13256
162	0.13256
162	0.13256
162	0.13242
163	0.13228
163	0.13228
163	0.13228
163	0.13213
163	0.13199
163	0.13199
163	0.13199
163	0.13185
163	0.1317
163	0.1317
164	0.13185
164	0.13156
164	0.13156
164	0.13142
164	0.13156
164	0.13127
164	0.13127
164	0.13113
164	0.13127
164	0.13099
165	0.13099
165	0.13085
165	0.13099
165	0.13085
165	0.1307
165	0.1307
165	0.1307
165	0.13056
165	0.13042
165	0.13042
166	0.13042
166	0.13027
166	0.13013
166	0.13013
166	0.13013
166	0.12999
166	0.12984
166	0.12984
166	0.12984
166	0.1297
167	0.12956
167	0.12956
167	0.12956
167	0.12942
167	0.12942
167	0.12942
167	0.12942
167	0.12927
167	0.12913
167	0.12913
168	0.12913
168	0.12899
168	0.12884
168	0.12884
168	0.12884
168	0.1287
168	0.12856
168	0.12856
168	0.1287
168	0.12841
169	0.12841
169	0.12841
169	0.12841
169	0.12827
169	0.12813
169	0.12813
169	0.12813
169	0.12799
169	0.12784
169	0.12784
170	0.12799
170	0.12784
170	0.1277
170	0.1277
170	0.1277
170	0.12756
170	0.12741
170	0.12741
170	0.12756
170	0.12741
171	0.12727
171	0.12727
171	0.12727
171	0.12713
171	0.12698
171	0.12698
171	0.12698
171	0.12684
171	0.12684
171	0.12684
172	0.12684
172	0.1267
172	0.12656
172	0.12656
172	0.12656
172	0.12641
172	0.12641
172	0.12641
172	0.12641
172	0.12627
173	0.12613
173	0.12627
173	0.12627
173	0.12613
173	0.12598
173	0.12598
173	0.12613
173	0.12598
173	0.12584
173	0.12584
174	0.12584
174	0.1257
174	0.1257
174	0.1257
174	0.1257
174	0.12555
174	0.12555
174	0.12555
174	0.12555
174	0.12541
175	0.12541
175	0.12541
175	0.12541
175	0.12527
175	0.12527
175	0.12527
175	0.12527
175	0.12513
175	0.12513
175	0.12513
176	0.12527
176	0.12513
176	0.12498
176	0.12498
176	0.12513
176	0.12498
176	0.12484
176	0.12484
176	0.12498
176	0.12484
177	0.1247
177	0.12484
177	0.12484
177	0.1247
177	0.1247
177	0.1247
177	0.1247
177	0.1247
177	0.12455
177	0.12455
178	0.1247
178	0.12455
178	0.12441
178	0.12455
178	0.12455
178	0.12441
178	0.12441
178	0.12441
178	0.12441
178	0.12441
179	0.12427
179	0.12427
179	0.12441
179	0.12427
179	0.12412
179	0.12427
179	0.12427
179	0.12412
179	0.12412
179	0.12412
180	0.12427
180	0.12412
180	0.12398
180	0.12412
180	0.12412
180	0.12398
180	0.12398
180	0.12398
180	0.12412
180	0.12398
181	0.12384
181	0.12398
181	0.12398
181	0.12384
181	0.12384
181	0.12384
181	0.12398
181	0.12384
181	0.1237
181	0.12384
182	0.12384
182	0.12384
182	0.1237
182	0.1237
182	0.12384
182	0.1237
182	0.1237
182	0.1237
182	0.12384
182	0.1237
183	0.1237
183	0.1237
183	0.12384
183	0.1237
183	0.12355
183	0.1237
183	0.1237
183	0.1237
183	0.12355
183	0.12355
184	0.1237
184	0.12355
184	0.12355
184	0.12355
184	0.1237
184	0.12355
184	0.12341
184	0.12355
184	0.12355
184	0.12355
185	0.12341
185	0.12341
185	0.12355
185	0.12341
185	0.12341
185	0.12341
185	0.12355
185	0.12341
185	0.12341
185	0.12341
186	0.12355
186	0.12341
186	0.12327
186	0.12341
186	0.12341
186	0.12341
186	0.12327
186	0.12327
186	0.12341
186	0.12327
187	0.12327
187	0.12327
187	0.12341
187	0.12327
187	0.12327
187	0.12327
187	0.12341
187	0.12327
187	0.12312
187	0.12327
188	0.12341
188	0.12327
188	0.12312
188	0.12327
188	0.12327
188	0.12327
188	0.12312
188	0.12312
188	0.12327
188	0.12312
189	0.12312
189	0.12312
189	0.12327
189	0.12312
189	0.12312
189	0.12312
189	0.12327
189	0.12312
189	0.12298
189	0.12312
190	0.12312
190	0.12312
190	0.12298
190	0.12298
190	0.12312
190	0.12312
190	0.12298
190	0.12298
190	0.12312
190	0.12298
191	0.12298
191	0.12298
191	0.12312
191	0.12298
191	0.12284
191	0.12298
191	0.12312
191	0.12298
191	0.12312
191	0.12312
192	0.12298
192	0.12298
192	0.12284
192	0.12284
192	0.12298
192	0.12298
192	0.12327
192	0.12312
192	0.12341
192	0.1237
193	0.12355
193	0.12355
193	0.12355
193	0.12355
193	0.12355
193	0.12355
193	0.12355
193	0.12355
193	0.12355
193	0.12355
194	0.12355
194	0.12355
194	0.12355
194	0.12355
194	0.12355
194	0.12341
194	0.12341
194	0.12341
194	0.12341
194	0.12341
195	0.12327
195	0.12341
195	0.12341
195	0.12327
195	0.12327
195	0.12327
195	0.12327
195	0.12327
195	0.12327
195	0.12327
196	0.12327
196	0.12312
196	0.12312
196	0.12312
196	0.12312
196	0.12312
196	0.12312
196	0.12312
196	0.12312
196	0.12312
197	0.12312
197	0.12312
197	0.12312
197	0.12312
197	0.12312
197	0.12312
197	0.12312
197	0.12312
197	0.12312
197	0.12312
198	0.12312
198	0.12312
198	0.12312
198	0.12312
198	0.12312
198	0.12312
198	0.12312
198	0.12312
198	0.12312
198	0.12312
199	0.12312
199	0.12312
199	0.12327
199	0.12312
199	0.12312
199	0.12327
199	0.12327
199	0.12312
199	0.12312
199	0.12327
200	0.12327
200	0.12312
200	0.12327
200	0.12327
[truncated: 16,006 more rows]

## Sheet: Supplementary Figure 8
Figure a-1												Figure b-1												Figure c-1												Figure d-1												Figure e-1
Time	NO3-	error bar	NH3 in electrolyte channel	error bar	NH3 in NH3 trap channel	error bar	NO2-	error bar	N2	error bar		Time	NO3-	error bar	NH3 in electrolyte channel	error bar	NH3 in NH3 trap channel	error bar	NO2-	error bar	N2	error bar		Time	NO3-	error bar	NH3 in electrolyte channel	error bar	NH3 in NH3 trap channel	error bar	NO2-	error bar	N2	error bar		Time	NO3-	error bar	NH3 in electrolyte channel	error bar	NH3 in NH3 trap channel	error bar	NO2-	error bar	N2	error bar		Time	NO3-
0	25	0	0	0	0	0	0	0	0	0		0	25	0	0	0	0	0	0	0	0	0		0	25	0	0	0	0	0	0	0	0	0		0	25	0	0	0	0	0	0	0	0	0		0	25
0.5	20.4	0.84853	0.645	0.12021	1.12	0.16971	2.69	0.67882	0.145	0.12021		0.5	20.165	0.70004	0.745	0.0495	1.195	0.10607	2.595	0.37477	0.3	0.16971		0.5	18.72	0.56569	1.5	0.08485	2.495	0.2192	0.875	0.14849	1.26	0.07071		0.5	18.67	0.62225	1.655	0.06364	2.99	0.45255	0.905	0.30406	0.78	0.07071		0.5	17.88
1	17.39	0.70711	1.26	0.07071	2.085	0.27577	4.125	0.34648	0.14	0.01414		1	16.77	0.62225	1.45	0.16971	2.985	0.19092	3.6	0.3677	0.195	0.27577		1	14.175	0.86974	2.265	0.20506	5.6	0.41012	0.785	0.06364	2.055	0.02121		1	13.555	0.61518	2.225	0.14849	6.33	1.11723	0.81	0.11314	2.08	0.46669		1	12.285
2	14.67	0.62225	1.775	0.13435	3.78	0.31113	4.25	0.48083	0.525	0.30406		2	12.105	0.55861	2.385	0.24749	5.985	0.44548	3.665	0.2192	0.86	0.35355		2	9.24	0.52326	2.495	0.40305	10.215	0.45962	0.66	0.04243	2.24	0.21213		2	8.17	0.55154	2.54	0.14142	11.29	0.5374	0.64	0.16971	2.36	0.01414		2	8.005
3	11.76	0.6364	2.17	0.08485	6.06	0.24042	4.495	0.70004	0.515	0.09192		3	8.885	0.4879	2.645	0.27577	9.455	0.79903	2.975	0.27577	1.04	0.24042		3	6.83	0.25456	2.225	0.3182	12.285	1.18087	0.536	0.06223	2.979	0.8754		3	5.885	0.45962	2.38	0.09899	13.4	0.5374	0.46	0.11314	2.875	0.09192		3	6.33
4	9.435	0.77075	2.375	0.09192	8.84	0.39598	3.895	0.3182	0.455	0.7566		4	6.94	0.38184	2.37	0.35355	11.625	0.53033	2.31	0.14142	1.755	0.34648		4	4.75	0.42426	1.815	0.23335	15.645	0.47376	0.499	0.07212	2.286	0.10465		4	4.78	0.33941	1.8	0.04243	16.23	0.45255	0.38	0.08485	1.81	0.83439		4	4.095
5	7.165	0.23335	2.5	0.01414	9.955	0.12021	3.715	0.37477	1.665	0.27577		5	4.895	0.3182	2.255	0.37477	14.005	0.57276	1.8	0.21213	2.045	0.33234		5	3.525	0.26163	1.64	0.04243	17.17	0.22627	0.3665	0.0799	2.2985	0.08697		5	3.28	0.08485	1.61	0.07071	17.37	0.08485	0.27	0.02828	2.47	0.04243		5	3.115
Figure a-2												Figure b-2												Figure c-2												Figure d-2												Figure e-2
Time	Active chlorine in electrolyte channel	error bar	Active chlorine in Cl2 trap channel	error bar								Time	Active chlorine in electrolyte channel	error bar	Active chlorine in Cl2 trap channel	error bar								Time	Active chlorine in electrolyte channel	error bar	Active chlorine in Cl2 trap channel	error bar								Time	Active chlorine in electrolyte channel	error bar	Active chlorine in Cl2 trap channel	error bar								Time	Active chlorine in electrolyte channel
0	0	0	0	0								0	0	0	0	0								0	0	0	0	0								0	0	0	0	0								0	0
0.5	0	0	0.565	0.07778								0.5	0.01	0	0.765	0.06364								0.5	0.01	0	2.42	0.21213								0.5	0.01	0	3.17	0.22627								0.5	0.005
1	0	0	1.05	0.11314								1	0.01	0	1.38	0.09899								1	0.01	0.01414	4.16	0.21213								1	0.01	0.01414	5.095	0.16263								1	0.015
2	0	0	1.485	0.07778								2	0.01	0	1.93	0.07071								2	0.015	0.00707	5.665	0.17678								2	0.015	0.00707	6.565	0.3182								2	0.02
3	0.01	0	1.89	0.14142								3	0.01	0	2.45	0.12728								3	0.02	0	6.945	0.10607								3	0.02	0	7.795	0.45962								3	0.02
4	0.005	0.00707	2.155	0.07778								4	0.015	0.00707	2.675	0.16263								4	0.02	0.01414	8.23	0.16971								4	0.02	0.01414	9.73	0.08485								4	0.035
5	0.01	0	2.285	0.07778								5	0.02	0	3.135	0.10607								5	0.03	0.01414	9.115	0.13435								5	0.03	0.01414	11.09	0.16971								5	0.045
[truncated: 9 more columns]

## Sheet: Supplementary Figure 9
Figure a-1												Figure b-1												Figure c-1												Figure d-1
Time	NO3-	error bar	NH3 in electrolyte channel	error bar	NH3 in NH3 trap channel	error bar	NO2-	error bar	N2	error bar		Time	NO3-	error bar	NH3 in electrolyte channel	error bar	NH3 in NH3 trap channel	error bar	NO2-	error bar	N2	error bar		Time	NO3-	error bar	NH3 in electrolyte channel	error bar	NH3 in NH3 trap channel	error bar	NO2-	error bar	N2	error bar		Time	NO3-	error bar	NH3 in electrolyte channel	error bar	NH3 in NH3 trap channel	error bar	NO2-	error bar	N2	error bar
0	10	0	0	0	0	0	0	0	0	0		0	25	0	0	0	0	0	0	0	0	0		0	50	0	0	0	0	0	0	0	0	0		0	100	0	0	0	0	0	0	0	0	0
0.5	6.715	0.24749	0.935	0.20506	1.445	0.19092	0.27	0.08485	0.635	0.23335		0.5	18.72	0.56569	1.5	0.08485	2.495	0.2192	0.875	0.14849	1.26	0.07071		1	38.17	0.70711	1.125	0.14849	2.465	0.26163	7.605	0.40305	0.635	0.10607		1	78.27	0.87681	2.05	0.22627	5.28	0.39598	12.84	0.70711	1.56	0.79196
1	4.565	0.3182	1.525	0.10607	2.485	0.2192	0.435	0.03536	0.99	0.60811		1	14.175	0.86974	2.265	0.20506	5.6	0.41012	0.785	0.06364	2.055	0.02121		2	29.5	0.83439	2.35	0.19799	6.44	0.32527	9.72	0.38184	1.99	0.07071		2	61.94	5.09117	4.195	0.30406	13.87	3.93151	18.45	0.94752	1.545	1.80312
1.5	2.215	0.16263	2.42	0.19799	4.55	0.33941	0.45	0.04243	0.365	0.41719		2	9.24	0.52326	2.495	0.40305	10.215	0.45962	0.66	0.04243	2.24	0.21213		3	20.615	0.71418	4.805	0.44548	16.115	0.78489	6.565	0.78489	1.9	1.30108		3	40.05	1.64049	6.39	0.39598	37.725	4.80126	9.98	1.56978	5.855	1.19501
2	1.945	0.07778	1.255	0.06364	5.625	0.19092	0.325	0.03536	0.85	0.01414		3	6.83	0.25456	2.225	0.3182	12.285	1.18087	0.536	0.06223	2.979	0.8754		4	14.185	0.57276	4.97	0.35355	22.745	1.05359	5.395	0.38891	2.705	1.22329		4	29.95	0.19799	7.82	0.86267	49.495	0.88388	8.775	0.16263	3.96	0.38184
2.5	1.795	0.02121	0.935	0.09192	6.05	0.07071	0.295	0.03536	0.925	0.17678		4	4.75	0.42426	1.815	0.23335	15.645	0.47376	0.499	0.07212	2.286	0.10465		5	9.085	0.5869	3.205	0.14849	30.455	0.77075	3.45	0.46669	3.805	0.74246		5	22.34	1.41421	6.27	0.38184	60.155	0.09192	6.44	0.29698	4.795	0.64347
3	1.65	0.15556	0.695	0.03536	6.35	0.21213	0.26	0.04243	1.045	0.06364		5	3.525	0.26163	1.64	0.04243	17.17	0.22627	0.3665	0.0799	2.2985	0.08697		6	6.62	0.70711	2.425	0.16263	34.93	0.70711	1.895	0.3182	4.13	0.48083		6	14.995	0.79903	5.84	0.07071	69.34	0.66468	3.285	0.23335	6.54	1.30108
																																				7	8.43	0.79196	4.82	0.24042	78.55	2.50316	1.88	0.14142	6.32	1.32936
Figure a-2												Figure c-2												Figure c-2												8	6.8	0.43841	4.225	0.3182	80.045	0.09192	0.94	0.08485	7.99	0.11314
Time	Active chlorine in electrolyte channel	error bar	Active chlorine in Cl2 trap channel	error bar								Time	Active chlorine in electrolyte channel	error bar	Active chlorine in Cl2 trap channel	error bar								Time	Active chlorine in electrolyte channel	error bar	Active chlorine in Cl2 trap channel	error bar
0	0	0	0	0								0	0	0	0	0								0	0	0	0	0								Figure d-2
0.5	0	0	0.405	0.16263								0.5	0.01	0	2.42	0.21213								1	0.01	0	6.025	0.68589								Time	Active chlorine in electrolyte channel	error bar	Active chlorine in Cl2 trap channel	error bar
1	0	0	0.52	0.12728								1	0.01	0.01414	4.16	0.21213								2	0.01	0	9.27	0.5374								0	0	0	0	0
1.5	0.005	0.00707	0.61	0.07071								2	0.015	0.00707	5.665	0.17678								3	0.02	0	12.335	0.47376								1	0.02	0.01414	14.965	2.22739
2	0.01	0.01414	0.745	0.0495								3	0.02	0	6.945	0.10607								4	0.02	0	14.545	0.61518								2	0.015	0.00707	27.78	1.56978
2.5	0.005	0.00707	0.905	0.12021								4	0.02	0.01414	8.23	0.16971								5	0.02	0	18.315	0.78489								3	0.01	0	33.82	2.27688
3	0.01	0.01414	1.07	0.22627								5	0.03	0.01414	9.115	0.13435								6	0.015	0.00707	21.755	0.7566								4	0.035	0.00707	39.835	1.52028
																																				5	0.02	0	43.265	3.03349
																																				6	0.015	0.00707	46.095	0.78489
																																				7	0.03	0	49.005	1.29401
																																				8	0.02	0.01414	50.325	0.16263

[truncated: 7 more sheets: Supplementary Figure 10, Supplementary Figure 11, Supplementary Figure 12, Supplementary Figure 13, Supplementary Figure 15, Supplementary Figure 16, Supplementary Figure 17]
